# Supplementary material for: Dengue virus serotype 2 infection alters midgut and carcass gene expression in the Asian tiger mosquito, Aedes albopictus
Source: PLoS One. 2017 Feb 2;12(2):e0171345. doi: 10.1371/journal.pone.0171345 (PMC5289563; doi:10.1371/journal.pone.0171345)
Supplement: S1 Table — (XLSX) [file pone.0171345.s002.xlsx]

## Sheet: Sheet1
ID	Sequence (5'-3')	length	Note
D2NGCenv777F	CATGCACACAGCACTCACAG	20	RT-PCR
D2NGCenv1265R	AAATCCCAAGCTGTGTCACC	20
qALBrps7F1	CTGTGTACGATGCCATCCTTGAGG	24	qRT-PCR
qALBrps7F2	CCGTGTACGATGCCATCCTTGAGG	24
q18058F1	CAGTGAATGCAACTGGGAGGTCTT	24
q18058R1	CCGATCCATCTTGTCGCTTCTGAA	24
q24619F1	CAATCGACCCATGGCACCGACTAG	24
q24619R1	CCTCCTTGGGTTCGTACATGTTGG	24
q16211F1	GTCATGGGGCGTAGGATGTGGTAG	24
q16211R1	AATGCATGTGTAGCTGTTCCTCGT	24
q21500F1	GTAAGGAATCCGGTGGTTGAAGCT	24
q21500R1	CGTCAATGACTTTCTTCACGTCGC	24
q12672F1	GTCATTAGATCGGGGAGCATCACG	24
q12672R1	AGAGACGTGATACCCAACTGTCCA	24
q22225F1	GACTGTACACCAACGGACCACTTC	24
q22225R1	TCCAGCGTTAATTCCAGTTTCCCG	24
q6375F1	AAGTGCCCACCTAATCTGCATTGG	24
q6375R1	TGGTTGGTGGAGAAGTTGGTGAAC	24
183F	AAGGAACCGAAGTTCATG	18	Wolbachia detection
328F	CCAGCAGATACTATTGCG	18
691R	AAAAATTAAACGCTACTCCA	20
