# Supplementary material for: Dengue virus serotype 2 infection alters midgut and carcass gene expression in the Asian tiger mosquito, Aedes albopictus
Source: PLoS One. 2017 Feb 2;12(2):e0171345. doi: 10.1371/journal.pone.0171345 (PMC5289563; doi:10.1371/journal.pone.0171345)
Supplement: S2 Table — 1MgC: control midgut at 1 dpe; 1MgD: DENV-infected midgut at 1 dpe. (XLSX) [file pone.0171345.s003.xlsx]

## Sheet: S1_1MgC1MgD
Gene ID	Mean Expression	baseMean1MgC	baseMean1MgD	FC	Log2FC	pval	padj	VB gene description	GO term name	InterPro 1	InterPro 2	InterPro 3	InterPro 4	InterPro 5	InterPro 6	InterPro 7	InterPro 8	InterPro 9	InterPro 10
AALF000094	19.456	36.4882	2.42383	0.0664279	-3.91207	2.38953e-08	3.77102e-05		odorant binding	PBP_GOBP
AALF007429	3859.5	5359.85	2359.14	0.440151	-1.18393	6.66177e-05	0.0367963		nucleic acid binding	DNA/RNA_non-sp_Endonuclease	Extracellular_endonuc_su_A
AALF014032	31601.5	49956.6	13246.5	0.265161	-1.91506	2.36139e-05	0.016205		membrane	Peptidase_M2
AALF016211	44.0986	13.4421	74.7551	5.56129	2.47542	2.23226e-05	0.016205	Clip-Domain Serine Protease family A. Protease homologue. [Source:Projected from Aedes aegypti (AAEL002601) VB Community Annotation;Acc:AAEL002601]	serine-type endopeptidase activity	Peptidase_S1A	Trypsin_dom	Peptidase_S1_PA
AALF021500	50.257	95.128	5.38603	0.0566187	-4.14258	2.59164e-16	1.43149e-12	30 kDa salivary gland allergen Aed a 3 Precursor (Allergen Aed a 3) [Source:Projected from Aedes aegypti (AAEL010235) VB External Description;Acc:AAEL010235]		Salivary_gland_allergen_Aed3
AALF004122	381.417	544.477	218.357	0.40104	-1.31818	2.49375e-05	0.016205	beta-hexosaminidase [Source:Projected from Aedes aegypti (AAEL007839) VB External Description;Acc:AAEL007839]	hydrolase activity, hydrolyzing O-glycosyl compounds	Glyco_hydro_20_cat	Glyco_hydro_catalytic_dom	Glycoside_hydrolase_SF	Chitobiase/Hex_dom_2-like	HEX_eukaryotic_N	Beta_hexosaminidase_sua/sub
AALF004988	50.8188	78.3322	23.3054	0.29752	-1.74894	3.02151e-05	0.0175677	Apyrase Precursor (EC 3.6.1.5)(Adenosine diphosphatase)(ATP-diphosphohydrolase)(ATP-diphosphatase)(ADPase)(Allergen Aed a 1) [Source:Projected from Aedes aegypti (AAEL006347) VB Community Annotation;Acc:AAEL006347]	nucleotide catabolic process	Calcineurin-like_PHP_apaH	5'-Nucleotdase_CS	5_nucleotidase/apyrase	5'-Nucleotdase_C	Metallo-depent_PP-like
AALF008209	12.556	22.7531	2.35899	0.103678	-3.26982	1.74846e-05	0.0137966
AALF009169	377.245	548.838	205.651	0.374704	-1.41618	6.80906e-06	0.00683815		hydrolase activity, hydrolyzing O-glycosyl compounds	Glyco_hydro_20_cat	Glyco_hydro_catalytic_dom	Glycoside_hydrolase_SF	Chitobiase/Hex_dom_2-like	HEX_eukaryotic_N	Beta_hexosaminidase_sua/sub
AALF010305	14882.6	23490.8	6274.38	0.267099	-1.90455	5.58371e-09	1.23367e-05		membrane	Peptidase_M2
AALF011021	726.21	1248.36	204.055	0.163458	-2.61301	2.53777e-16	1.43149e-12	lipase 1 precursor [Source:Projected from Aedes aegypti (AAEL014218) VB External Description;Acc:AAEL014218]		AB_hydrolase_1	AB_hydrolase
AALF011879	187.789	322.051	53.5273	0.166207	-2.58895	9.68021e-05	0.0498445	sugar transporter [Source:Projected from Aedes aegypti (AAEL007050) VB External Description;Acc:AAEL007050]	transmembrane transporter activity	MFS_sugar_transport_like	Sugar_transporter_CS	MFS_dom
AALF012505	623.848	996.56	251.135	0.252002	-1.98849	9.92649e-05	0.0498445		protein import	SecA_DEAD	P-loop_NTPase
AALF013322	49.7337	10.1504	89.3171	8.79939	3.1374	7.94972e-08	0.000109776	allantoinase [Source:Projected from Aedes aegypti (AAEL007653) VB External Description;Acc:AAEL007653]	allantoin catabolic process	Dihydroorotase_CS	Amidohydro-rel	Metal_Hydrolase	DNase_TatD-rel_CS	Metal-dep_hydrolase_composite	Allantoinase
AALF015730	91.2607	154.676	27.8454	0.180024	-2.47374	1.16539e-08	2.14568e-05	alpha-amylase [Source:Projected from Aedes aegypti (AAEL010540) VB External Description;Acc:AAEL010540]	cation binding	Glyco_hydro_13_sub_cat_dom	Glyco_hydro_13_cat_dom	Glyco_hydro_13_b	Glyco_hydro_catalytic_dom	Glycoside_hydrolase_SF	Glyco_hydro_13
AALF017643	2292.46	3647.32	937.591	0.257063	-1.95981	2.67835e-05	0.0164376
AALF019317	29.4985	57.1818	1.81512	0.0317429	-4.97742	7.76957e-14	2.86101e-10
AALF019319	35.9549	65.0932	6.81662	0.104721	-3.25538	1.51922e-05	0.0129099
AALF019366	159.165	271.796	46.5338	0.171208	-2.54617	2.85258e-06	0.00315124			CarbesteraseB	Carboxylesterase_B_CS	Carboxylesterase_B_AS	AB_hydrolase
AALF021499	14.4899	27.8624	1.11741	0.0401047	-4.64009	9.36606e-08	0.000114963
AALF023324	5030.28	8036.85	2023.71	0.251803	-1.98963	5.15623e-12	1.42402e-08	alpha-galactosidase/alpha-n-acetylgalactosaminidase [Source:Projected from Aedes aegypti (AAEL005188) VB External Description;Acc:AAEL005188]	catalytic activity	Glyco_hydro_27/36_CS	Glyco_hydro_27	Glyco_hydro_13_b	Aldolase_TIM	Glycoside_hydrolase_SF
AALF028389	21.3479	36.7956	5.90024	0.160352	-2.64069	7.43563e-06	0.00684512		self proteolysis	Rhs_assc_core	Tox-SGS_dom
