# Supplementary material for: Dengue virus serotype 2 infection alters midgut and carcass gene expression in the Asian tiger mosquito, Aedes albopictus
Source: PLoS One. 2017 Feb 2;12(2):e0171345. doi: 10.1371/journal.pone.0171345 (PMC5289563; doi:10.1371/journal.pone.0171345)
Supplement: S3 Table — 1CC: control carcass at 1 dpe; 1CD: DENV-infected carcass at 1 dpe. (XLSX) [file pone.0171345.s004.xlsx]

## Sheet: S2_1CC1CD
Gene ID	Mean Expression	baseMean1CC	baseMean1CD	FC	Log2FC	pval	padj	VB gene description	GO term name	InterPro 1	InterPro 2	InterPro 3	InterPro 4	InterPro 5	InterPro 6	InterPro 7	InterPro 8	InterPro 9	InterPro 10
AALF000044	119.047	22.5557	215.538	9.5558	3.25638	7.37665e-13	2.04591e-09		chitin metabolic process	Chitin-bd_dom
AALF008364	107.833	169.171	46.495	0.27484	-1.86333	0.000176008	0.0443781		peptidase inhibitor activity	Pacifastin_dom
AALF011778	116.298	199.118	33.4773	0.168128	-2.57237	1.25251e-10	1.78532e-07	prophenoloxidase [Source:Projected from Aedes aegypti (AAEL011763) VB Community Annotation;Acc:AAEL011763]	oxidoreductase activity	Tyrosinase_Cu-bd	Hemocyanin/hexamerin_mid_dom	Hemocyanin_C	Hemocyanin_N	Ig_E-set	Unchr_di-copper_centre	Hemocyanin/hexamerin
AALF011780	50.7224	91.1685	10.2764	0.112719	-3.1492	9.32598e-07	0.000538815	prophenoloxidase [Source:Projected from Aedes aegypti (AAEL011764) VB Community Annotation;Acc:AAEL011764]	oxidoreductase activity	Tyrosinase_Cu-bd	Hemocyanin/hexamerin_mid_dom	Hemocyanin_C	Hemocyanin_N	Ig_E-set	Unchr_di-copper_centre	Hemocyanin/hexamerin
AALF012718	362.734	649.002	76.465	0.117819	-3.08535	8.4125e-20	4.66641e-16	prophenoloxidase [Source:Projected from Aedes aegypti (AAEL013492) VB Community Annotation;Acc:AAEL013492]	oxidoreductase activity	Tyrosinase_Cu-bd	Hemocyanin/hexamerin_mid_dom	Hemocyanin_C	Hemocyanin_N	Ig_E-set	Unchr_di-copper_centre	Hemocyanin/hexamerin
AALF018058	61.9851	19.7431	104.227	5.27916	2.40031	1.62414e-07	0.000128701	fibrinogen and fibronectin [Source:Projected from Aedes aegypti (AAEL006704) VB External Description;Acc:AAEL006704]		Fibrinogen_a/b/g_C_dom	Fibrinogen_a/b/g_C_2	Fibrinogen_a/b/g_C_1
AALF021527	5.57051	1.70039	9.44064	5.55206	2.47302	8.75847e-05	0.0231349	fibrinogen and fibronectin [Source:Projected from Aedes aegypti (AAEL007942) VB External Description;Acc:AAEL007942]		Fibrinogen_a/b/g_C_dom	Fibrinogen_a/b/g_C_2	Fibrinogen_a/b/g_C_1
AALF021963	18.4671	34.1112	2.82294	0.0827569	-3.59498	1.74787e-05	0.0060592		serine-type endopeptidase activity	Peptidase_S1A	Trypsin_dom	Peptidase_S1_PA	Peptidase_S1_AS
AALF023922	330.537	525.162	135.913	0.258801	-1.95008	2.35571e-06	0.00118792		chitin metabolic process	Chitin-bd_dom
AALF023923	436.706	708.411	165.002	0.232918	-2.10211	1.44834e-10	1.78532e-07		chitin metabolic process	Chitin-bd_dom
AALF024600	188.631	271.656	105.606	0.38875	-1.36309	1.25454e-05	0.00483283	prolylcarboxypeptidase [Source:Projected from Aedes aegypti (AAEL005521) VB External Description;Acc:AAEL005521]	serine-type peptidase activity	Peptidase_S28	AB_hydrolase
AALF024619	439.587	718.45	160.724	0.223709	-2.1603	9.70534e-06	0.00430684		serine-type peptidase activity	Peptidase_S28	AB_hydrolase
AALF027905	364.936	669.317	60.5553	0.0904733	-3.46636	1.11903e-22	1.24145e-18		oxidoreductase activity	Tyrosinase_Cu-bd	Hemocyanin/hexamerin_mid_dom	Hemocyanin_C	Hemocyanin_N	Ig_E-set	Unchr_di-copper_centre	Hemocyanin/hexamerin
AALF000603	4417.1	8155.87	678.335	0.0831715	-3.58777	2.21847e-16	8.20389e-13	myosin heavy chain, nonmuscle or smooth muscle [Source:Projected from Aedes aegypti (AAEL005656) VB External Description;Acc:AAEL005656]	ATP binding	Myosin_N	IQ_motif_EF-hand-BS	Myosin_head_motor_dom	Myosin_tail	P-loop_NTPase	Myosin-like_IQ_dom
AALF003566	176.111	290.066	62.1553	0.21428	-2.22243	3.00199e-05	0.00951544		transport	CRAL-bd_toc_tran	CRAL-TRIO_dom	CRAL/TRIO_N_dom
AALF004244	1144.48	1627.38	661.576	0.406529	-1.29857	8.15331e-05	0.0220617	2-oxoglutarate dehydrogenase [Source:Projected from Aedes aegypti (AAEL006721) VB External Description;Acc:AAEL006721]	thiamine pyrophosphate binding	Transketolase-like_Pyr-bd	DH_E1	2oxoglutarate_DH_E1	2-oxogl_dehyd_N	KGD_C	THDP-binding
AALF005083	197.525	275.611	119.439	0.433362	-1.20635	1.80236e-05	0.0060592		catalytic activity	THF_DH/CycHdrlase	NAD(P)-bd_dom	THF_DH/CycHdrlase_CS	THF_DH/CycHdrlase_cat_dom	THF_DH/CycHdrlase_NAD-bd_dom
AALF005493	32.0764	57.7719	6.38079	0.110448	-3.17856	1.93917e-08	1.95574e-05
AALF006402	89.3834	137.818	40.9493	0.297127	-1.75085	6.91102e-07	0.000425949			DUF1397
AALF007046	164.443	252.491	76.3959	0.302569	-1.72466	3.63331e-05	0.0111967	galactose-1-phosphate uridylyltransferase [Source:Projected from Aedes aegypti (AAEL001607) VB External Description;Acc:AAEL001607]	galactose metabolic process	GalP_UDPtransf1	GalP_Utransf_N	GalP_Utransf_C	HIT-like	GalP_UDPtransf1_His-AS
AALF007565	56.879	102.581	11.1766	0.108953	-3.19822	2.22345e-08	2.05558e-05			Myofilin
AALF008809	173.728	280.353	67.1019	0.239348	-2.06282	1.0406e-06	0.000549734	nidogen [Source:Projected from Aedes aegypti (AAEL007226) VB External Description;Acc:AAEL007226]	cell-matrix adhesion	G2_nidogen/fibulin_G2F	EGF-like_dom	EGF-type_Asp/Asn_hydroxyl_site	EGF-like_Ca-bd_dom	NIDO_dom	LDLR_classB_rpt	6-blade_b-propeller_TolB-like	GFP	Growth_fac_rcpt_N_dom	EGF-like_CS
AALF010182	42.2531	62.8468	21.6594	0.344639	-1.53684	9.71363e-07	0.000538815	alcohol dehydrogenase [Source:Projected from Aedes aegypti (AAEL006467) VB External Description;Acc:AAEL006467]	oxidation-reduction process	ADH_SF_Zn-type	GroES-like	ADH_C	NAD(P)-bd_dom
AALF011877	288.578	104.178	472.977	4.54008	2.18272	2.94462e-12	5.4446e-09
AALF012249	3156.61	4674.64	1638.57	0.350523	-1.51242	1.28017e-09	1.42023e-06		aconitate hydratase activity	Aconitase_mito-like	Acoase/IPM_deHydtase_lsu_aba	AconitaseA/IPMdHydase_ssu_swvl	Aconitase/IPMdHydase_lsu_aba_2	Acoase/IPM_deHydtase	Aconitase/3IPM_dehydase_swvl	Acnase/IPM_dHydase_lsu_aba_1/3	Aconitase_4Fe-4S_BS
AALF012280	345.266	483.893	206.639	0.427035	-1.22757	1.93275e-07	0.000142946		aminoacylase activity	Peptidase_M20	N-acyl_aa_amidohydrolase	Peptidase_M20_dimer
AALF012839	4914.56	7061.51	2767.6	0.391928	-1.35134	1.64533e-05	0.00588815	phosphoenolpyruvate carboxykinase [Source:Projected from Aedes aegypti (AAEL000080) VB External Description;Acc:AAEL000080]	purine nucleotide binding	PEP_carboxykinase_GTP	PEP_carboxykinase_N	PEP_carboxykinase_C	PEP_carboxykin_GTP_CS
AALF012840	146.144	219.431	72.8561	0.332023	-1.59064	5.36504e-07	0.000371999	phosphoenolpyruvate carboxykinase [Source:Projected from Aedes aegypti (AAEL000025) VB External Description;Acc:AAEL000025]	purine nucleotide binding	PEP_carboxykinase_GTP	PEP_carboxykinase_N	PEP_carboxykinase_C	PEP_carboxykin_GTP_CS
AALF013172	117.399	64.5481	170.25	2.63757	1.39921	7.34964e-06	0.00354508	alpha-amylase [Source:Projected from Aedes aegypti (AAEL000667) VB External Description;Acc:AAEL000667]	cation binding	Glyco_hydro_13_sub_cat_dom	Glyco_hydro_13_cat_dom	Glyco_hydro_13_b	Glyco_hydro_catalytic_dom	Glycoside_hydrolase_SF	Glyco_hydro_13
AALF013958	72.1997	136.861	7.53814	0.0550787	-4.18236	1.87726e-12	4.16528e-09
AALF015422	101.309	184.03	18.5884	0.101008	-3.30746	9.00586e-06	0.00416296			Myofilin
AALF016571	110.998	192.282	29.7149	0.154538	-2.69396	1.09944e-05	0.00469122
AALF016850	2.36081	4.72162	0	0	#NAME?	1.4134e-05	0.00522675		catalytic activity	Alkaline_phosphatase	Alkaline_Pase-like_a/b/a	Alkaline_phosphatase_AS	Alkaline_phosphatase_core
AALF017608	1760.82	2673.71	847.927	0.317135	-1.65683	5.44197e-05	0.0154803		phosphoribosylformylglycinamidine synthase activity	PRibForGlyAmidine_synth	AIR_synth_C_dom	PurM-like_N	GATASE	Class_I_gatase-like
AALF018290	231.621	313.996	149.247	0.475313	-1.07305	4.50218e-05	0.013144		NAD binding	Malic_OxRdtase	Malic_enzyme_CS	NAD(P)-bd_dom	Malic_N_dom	Malic_NAD-bd
AALF019112	158.171	216.337	100.006	0.462268	-1.1132	6.17033e-05	0.0171134	malic enzyme [Source:Projected from Aedes aegypti (AAEL001091) VB External Description;Acc:AAEL001091]	NAD binding	Malic_OxRdtase	Malic_enzyme_CS	NAD(P)-bd_dom	Malic_N_dom	Malic_NAD-bd
AALF019141	496.413	743.934	248.892	0.334562	-1.57965	1.13595e-07	9.69405e-05	sphingomyelin phosphodiesterase [Source:Projected from Aedes aegypti (AAEL006380) VB External Description;Acc:AAEL006380]	hydrolase activity	Calcineurin-like_PHP_apaH	Metallo-depent_PP-like
AALF019243	47.5724	70.5	24.6447	0.349571	-1.51634	1.26331e-05	0.00483283		catalytic activity	MR/MLE/MAL	Mandel_Rmase/mucon_lact_enz_CS	Mandelate_racemase_C	Enolase_C-like
AALF020609	136.057	220.277	51.8366	0.235324	-2.08728	2.27739e-05	0.00743098	tryptophan 2,3-dioxygenase (TDO)(EC 1.13.11.11) [Source:Projected from Aedes aegypti (AAEL000428) VB Community Annotation;Acc:AAEL000428]	tryptophan catabolic process to kynurenine	Trp_2_3_dOase
AALF022905	587.002	771.263	402.741	0.522184	-0.93737	0.000154659	0.039902			Mitochondrial_sb/sol_carrier	Mt_carrier_dom
AALF023880	5774.45	8480.63	3068.26	0.361797	-1.46675	1.24745e-05	0.00483283	phosphoenolpyruvate carboxykinase [Source:Projected from Aedes aegypti (AAEL000006) VB External Description;Acc:AAEL000006]	purine nucleotide binding	PEP_carboxykinase_GTP	PEP_carboxykinase_N	PEP_carboxykinase_C	PEP_carboxykin_GTP_CS
AALF027282	100.204	169.528	30.8795	0.18215	-2.4568	4.02826e-05	0.0120783	ornithine decarboxylase [Source:Projected from Aedes aegypti (AAEL007878) VB External Description;Acc:AAEL007878]	polyamine biosynthetic process	Orn/DAP/Arg_de-COase	Orn_de-COase	De-COase2_pyr-phos_BS	De-COase2_N	PLP-binding_barrel
AALF028167	1684.2	2615.71	752.694	0.287759	-1.79707	6.13797e-07	0.000400557	glutamine synthetase 1, 2 (glutamate-amonia ligase) (gs) [Source:Projected from Aedes aegypti (AAEL001887) VB External Description;Acc:AAEL001887]	glutamine biosynthetic process	Gln_synth_cat_dom	Gln_synt_b-grasp	Gln_synth/guanido_kin_cat_dom	Gln_synth_N_conserv_site	Gln_synth_gly_rich_site
AALF028470	372.21	567.834	176.585	0.310981	-1.6851	1.42951e-10	1.78532e-07		nucleic acid binding	Znf_C2CH	THF_DH/CycHdrlase	NAD(P)-bd_dom	THF_DH/CycHdrlase_CS	THF_DH/CycHdrlase_cat_dom	THF_DH/CycHdrlase_NAD-bd_dom
