# Supplementary material for: Dengue virus serotype 2 infection alters midgut and carcass gene expression in the Asian tiger mosquito, Aedes albopictus
Source: PLoS One. 2017 Feb 2;12(2):e0171345. doi: 10.1371/journal.pone.0171345 (PMC5289563; doi:10.1371/journal.pone.0171345)
Supplement: S4 Table — 5MgC: control midgut at 5 dpi; 5MgD: DENV-infected midgut at 5 dpi. (XLSX) [file pone.0171345.s005.xlsx]

## Sheet: S3_5MgD5MgC
Gene ID	Mean Expression	baseMean5MgC	baseMean5MgD	FC	Log2FC	pval	padj	VB gene description	GO term name	InterPro 1	InterPro 2	InterPro 3	InterPro 4	InterPro 5	InterPro 6	InterPro 7	InterPro 8	InterPro 9	InterPro 10
AALF000094	11.3965	1.41919	21.3737	15.0605	3.91269	3.34934e-06	0.00735648		odorant binding	PBP_GOBP
AALF006375	104.999	27.8048	182.193	6.55257	2.71206	3.41085e-10	3.76626e-06		chitin metabolic process	Chitin-bd_dom
AALF009141	111.084	37.7687	184.4	4.88235	2.28757	3.45969e-09	1.2734e-05	DNA polymerase epsilon, catalytic subunit [Source:Projected from Aedes aegypti (AAEL002800) VB External Description;Acc:AAEL002800]	3'-5' exonuclease activity	RNaseH-like_dom	DNA-dir_DNA_pol_B_exonuc	DNA-dir_DNA_pol_B_multi_dom	DNA-dir_DNA_pol_B	DNA_pol_e_suA_C
AALF009534	219.547	353.036	86.0592	0.243769	-2.03641	3.17084e-09	1.2734e-05	long wavelength sensitive opsin [Source:Projected from Aedes aegypti (AAEL006498) VB Community Annotation;Acc:AAEL006498]	photoreceptor activity	Opsin	GPCR_Rhodpsn	Opsin_lateye	GPCR_Rhodpsn_7TM	Retinal_BS
AALF010748	6.11716	0	12.2343	#DIV/0!	#DIV/0!	1.17416e-05	0.0144056		cell outer membrane	Lipoprotein_6
AALF016704	82.4077	126.916	37.8989	0.298613	-1.74365	5.8707e-06	0.00810304	phosrestin i (arrestin b) (arrestin 2) [Source:Projected from Aedes aegypti (AAEL003116) VB External Description;Acc:AAEL003116]	signal transduction	Arrestin	Ig_E-set	Arrestin-like_N	Arrestin_C-like	Arrestin_C	Arrestin_N	Arrestin_CS
AALF024225	8505.19	4085.02	12925.4	3.16409	1.66179	1.1846e-06	0.00327008	pnuts protein [Source:Projected from Aedes aegypti (AAEL001906) VB External Description;Acc:AAEL001906]	transcription, DNA-templated	TFIIS_N
AALF026259	493.165	257.01	729.319	2.83771	1.50473	4.82053e-06	0.00760405	proliferating cell nuclear antigen [Source:Projected from Aedes aegypti (AAEL012545) VB External Description;Acc:AAEL012545]	regulation of DNA replication	Pr_cel_nuc_antig	Pr_cel_nuc_antig_CS	Pr_cel_nuc_antig_N	Pr_cel_nuc_antig_C
AALF028390	21.7725	5.84275	37.7023	6.45283	2.68993	3.99736e-06	0.00735648		self proteolysis	Rhs_assc_core	Tox-SGS_dom
