# Supplementary material for: Dengue virus serotype 2 infection alters midgut and carcass gene expression in the Asian tiger mosquito, Aedes albopictus
Source: PLoS One. 2017 Feb 2;12(2):e0171345. doi: 10.1371/journal.pone.0171345 (PMC5289563; doi:10.1371/journal.pone.0171345)
Supplement: S5 Table — 5CC: control carcass at 5 dpi; 5CD: DENV-infected carcass at 5 dpi. S2–S4 Tables and S5 Table are formatted in the same manner: Description of columns: GeneID: VectorBase gene ID; Mean Expression: mean of DENV-infected and -uninfected samples post normalization (mean from both conditions (post normalization)). BaseMean (sample name): mean expression of (sample) of triplicated experiments; FC: fold change (DENV-infected/control); Log2FC: log2 transformed FC values; pval: p-values; padj: false discovery rate (FDR) adjusted p-values; VB gene description: VectorBase gene description; GO term name: top Gene Ontology term name; InterPro 1–10; top 10 InterPro domain hits. Genes with potential link to immunity and response to DENV infection are shaded with green. (XLSX) [file pone.0171345.s006.xlsx]

## Sheet: S4_5CD5CC
Gene ID	Mean Expression	baseMean5CC	baseMean5CD	FC	Log2FC	pval	padj	VB gene description	GO term name	InterPro 1	InterPro 2	InterPro 3	InterPro 4	InterPro 5	InterPro 6	InterPro 7	InterPro 8	InterPro 9	InterPro 10
AALF019695	35.1759	21.8277	48.524	0.449832	-1.15254	0.000292788	0.013147		protein binding	Ankyrin_rpt	Ankyrin_rpt-contain_dom
AALF003974	124.918	81.381	168.454	0.483105	-1.04959	5.5444e-05	0.00328839		protein binding	Ankyrin_rpt	Ankyrin_rpt-contain_dom
AALF014650	204.509	327.652	81.3658	4.0269	2.00967	0.000526444	0.0210787		extracellular region	Cecropin
AALF008822	69.7298	128.702	10.7578	11.9635	3.58057	2.98331e-18	3.00799e-15	defensin anti-microbial peptide [Source:Projected from Aedes aegypti (AAEL003849) VB Community Annotation;Acc:AAEL003849]	defense response	Scorpion_toxin-like	Defensin_invertebrate/fungal
AALF016211	120.794	41.8975	199.69	0.209813	-2.25283	1.76719e-16	1.22499e-13	Clip-Domain Serine Protease family A. Protease homologue. [Source:Projected from Aedes aegypti (AAEL002601) VB Community Annotation;Acc:AAEL002601]	serine-type endopeptidase activity	Peptidase_S1A	Trypsin_dom	Peptidase_S1_PA
AALF013183	31.8549	15.8148	47.895	0.330198	-1.5986	0.000988375	0.0354759	Clip-Domain Serine Protease family B. [Source:Projected from Aedes aegypti (AAEL003625) VB Community Annotation;Acc:AAEL003625]	serine-type endopeptidase activity	Peptidase_S1A	Disulphide_knot_CLIP	Trypsin_dom	Peptidase_S1_PA	Peptidase_S1_AS	CLIP
AALF019323	111.182	44.5494	177.815	0.250537	-1.9969	2.76628e-10	6.52783e-08	Clip-Domain Serine Protease family B. [Source:Projected from Aedes aegypti (AAEL006674) VB Community Annotation;Acc:AAEL006674]	serine-type endopeptidase activity	Peptidase_S1A	Trypsin_dom	Peptidase_S1_PA	Peptidase_S1_AS	CLIP
AALF020054	73.4826	35.8943	111.071	0.323166	-1.62965	3.8271e-07	3.85876e-05	Clip-Domain Serine Protease family D [Source:Projected from Aedes aegypti (AAEL007796) VB Community Annotation;Acc:AAEL007796]	serine-type endopeptidase activity	Peptidase_S1A	Disulphide_knot_CLIP	Trypsin_dom	Peptidase_S1_PA	Peptidase_S1_AS
AALF016962	22.7499	8.69091	36.8089	0.236109	-2.08247	0.000341996	0.0148167		serine-type endopeptidase activity	Peptidase_S1A	Disulphide_knot_CLIP	Trypsin_dom	Peptidase_S1_PA	Peptidase_S1_AS	CLIP
AALF003897	71.0846	28.4562	113.713	0.250245	-1.99858	1.22673e-06	0.000108845		serine-type endopeptidase activity	Peptidase_S1A	Trypsin_dom	Peptidase_S1_PA	Peptidase_S1_AS	CLIP
AALF016960	92.719	46.0059	139.432	0.329952	-1.59967	2.15611e-07	2.39134e-05		serine-type endopeptidase activity	Peptidase_S1A	Disulphide_knot_CLIP	Trypsin_dom	Peptidase_S1_PA	Peptidase_S1_AS	CLIP
AALF008452	8.56424	2.99504	14.1334	0.211912	-2.23847	0.000199992	0.00968607		serine-type endopeptidase activity	C-type_lectin	Peptidase_S1A	Trypsin_dom	Peptidase_S1_PA	C-type_lectin-like	C-type_lectin_fold	C-type_lectin_CS
AALF001195	25.1971	10.4268	39.9674	0.260881	-1.93853	6.01378e-09	1.01059e-06		serine-type endopeptidase activity	C-type_lectin	Peptidase_S1A	Trypsin_dom	Peptidase_S1_PA	C-type_lectin-like	C-type_lectin_fold	C-type_lectin_CS
AALF003608	34.9403	22.7272	47.1535	0.481983	-1.05295	1.11993e-05	0.000817179	late trypsin 1, serine-type enodpeptidase [Source:Projected from Aedes aegypti (AAEL013284) VB Community Annotation;Acc:AAEL013284]	serine-type endopeptidase activity	Peptidase_S1A	Trypsin_dom	Peptidase_S1_PA	Peptidase_S1_AS
AALF025875	425.848	302.67	549.027	0.551284	-0.859131	4.05774e-08	5.62555e-06	retinoid-inducible serine carboxypeptidase (serine carboxypeptidase [Source:Projected from Aedes aegypti (AAEL009291) VB External Description;Acc:AAEL009291]	serine-type carboxypeptidase activity	Peptidase_S10	Peptidase_S10_AS	AB_hydrolase
AALF006911	94.2148	29.0205	159.409	0.182051	-2.45759	3.73705e-07	3.80253e-05		chitin metabolic process	Peptidase_S1A	Chitin-bd_dom	Trypsin_dom	Peptidase_S1_PA
AALF012956	99.9562	48.1368	151.776	0.317158	-1.65673	0.000340668	0.0148167	predicted protein [Source:Projected from Aedes aegypti (AAEL006585) VB External Description;Acc:AAEL006585]	serine-type endopeptidase activity	Peptidase_S1A	Trypsin_dom	Peptidase_S1_PA	Peptidase_S1_AS
AALF012955	1156.95	703.735	1610.16	0.437059	-1.1941	0.000400268	0.0168158	serine protease [Source:Projected from Aedes aegypti (AAEL006586) VB External Description;Acc:AAEL006586]	serine-type endopeptidase activity	Peptidase_S1A	Trypsin_dom	Peptidase_S1_PA	Peptidase_S1_AS
AALF022225	29.6844	46.0897	13.279	3.47088	1.7953	0.000620793	0.0242437	serine-type enodpeptidase, [Source:Projected from Aedes aegypti (AAEL009244) VB External Description;Acc:AAEL009244]	serine-type endopeptidase activity	Peptidase_S1A	Trypsin_dom	Peptidase_S1_PA	Peptidase_S1_AS
AALF021963	16.3044	3.38104	29.2277	0.115679	-3.1118	3.4488e-05	0.00217333		serine-type endopeptidase activity	Peptidase_S1A	Trypsin_dom	Peptidase_S1_PA	Peptidase_S1_AS
AALF020198	52.1606	17.5787	86.7425	0.202654	-2.30291	9.25253e-11	2.5655e-08		serine-type endopeptidase activity	Peptidase_S1A	Trypsin_dom	Peptidase_S1_PA	Peptidase_S1_AS
AALF012954	124.668	43.82	205.515	0.21322	-2.22959	6.69003e-14	2.74812e-11		serine-type endopeptidase activity	Peptidase_S1A	Trypsin_dom	Peptidase_S1_PA	Peptidase_S1_AS
AALF011524	178.081	64.256	291.906	0.220126	-2.1836	0.00124494	0.0430144		serine-type endopeptidase activity	Peptidase_S1A	Trypsin_dom	Peptidase_S1_PA	Peptidase_S1_AS
AALF002627	28.6287	11.1633	46.0942	0.242185	-2.04582	6.42391e-05	0.00374987		serine-type endopeptidase activity	Peptidase_S1A	Trypsin_dom	Peptidase_S1_PA	Peptidase_S1_AS
AALF012957	384.087	150.229	617.945	0.243111	-2.04032	7.04337e-30	1.30197e-26		serine-type endopeptidase activity	Peptidase_S1A	Trypsin_dom	Peptidase_S1_PA	Peptidase_S1_AS	LRR_5	L_dom-like
AALF017951	173.376	69.7927	276.96	0.251996	-1.98853	3.8027e-17	3.01255e-14		serine-type endopeptidase activity	Peptidase_S1A	Trypsin_dom	Peptidase_S1_PA
AALF021356	77.7978	40.8573	114.738	0.356091	-1.48968	1.1094e-05	0.000814859		serine-type endopeptidase activity	Peptidase_S1A	Trypsin_dom	Peptidase_S1_PA	Peptidase_S1_AS
AALF025127	204.848	113.893	295.802	0.385032	-1.37695	1.37439e-07	1.60456e-05		serine-type endopeptidase activity	Peptidase_S1A
AALF017259	159.958	89.5133	230.403	0.388508	-1.36398	1.71461e-07	1.96049e-05		serine-type endopeptidase activity	Peptidase_S1A	Trypsin_dom	Peptidase_S1_PA	Peptidase_S1_AS
AALF023416	148.596	88.3999	208.792	0.423388	-1.23995	8.56204e-07	7.91347e-05		serine-type endopeptidase activity	Peptidase_S1A	Trypsin_dom	Peptidase_S1_PA	Peptidase_S1_AS	GD_N
AALF022697	67.1652	40.3698	93.9606	0.429646	-1.21878	0.000631123	0.0243895		serine-type endopeptidase activity	Peptidase_S1A	Trypsin_dom	Peptidase_S1_PA	Peptidase_S1_AS
AALF012883	73.2101	44.1548	102.265	0.431767	-1.21168	0.000176279	0.00876733		serine-type endopeptidase activity	Peptidase_S1A	Trypsin_dom	Peptidase_S1_PA	Peptidase_S1_AS
AALF003607	26.6625	17.556	35.7691	0.490813	-1.02675	7.69607e-05	0.00439985		serine-type endopeptidase activity	Peptidase_S1A	Trypsin_dom	Peptidase_S1_PA	Peptidase_S1_AS
AALF020193	50.226	17.1044	83.3476	0.205217	-2.28477	1.48593e-07	1.71671e-05		serine-type endopeptidase activity	Trypsin_dom	Peptidase_S1_PA
AALF016863	74.6015	33.2822	115.921	0.287111	-1.80032	4.34339e-07	4.33987e-05		serine-type endopeptidase activity	Trypsin_dom	Peptidase_S1_PA
AALF004745	182.925	112.401	253.448	0.443488	-1.17303	3.72981e-07	3.80253e-05	Gram-Negative Binding Protein (GNBP) or Beta-1 3-Glucan Binding Protein (BGBP). [Source:Projected from Aedes aegypti (AAEL003889) VB Community Annotation;Acc:AAEL003889]	hydrolase activity, hydrolyzing O-glycosyl compounds	Glyco_hydro_16	ConA-like_dom
AALF018228	267.521	151.032	384.01	0.393303	-1.34629	1.02967e-10	2.78539e-08		metal ion binding	SOD_Cu_Zn_dom
AALF012675	535.661	260.548	810.774	0.321358	-1.63775	0.000779275	0.0291008	leucine-rich immune protein (Short) [Source:Projected from Aedes aegypti (AAEL001401) VB Community Annotation;Acc:AAEL001401]	protein binding	Leu-rich_rpt	L_dom-like
AALF017690	49.0544	20.3859	77.7229	0.262289	-1.93077	0.000150434	0.00798307		protein binding	Leu-rich_rpt	L_dom-like
AALF021626	18.0351	10.4895	25.5806	0.410058	-1.2861	0.000451329	0.0185396		protein binding	Leu-rich_rpt	L_dom-like
AALF002877	225.124	96.7182	353.529	0.273579	-1.86997	8.00203e-10	1.53018e-07	leucine-rich immune protein (Coil-less) [Source:Projected from Aedes aegypti (AAEL006377) VB Community Annotation;Acc:AAEL006377]	protein binding	Leu-rich_rpt_typical-subtyp	Leu-rich_rpt	L_dom-like
AALF009963	233.36	73.1994	393.52	0.186012	-2.42653	2.9296e-05	0.00188908	leucine-rich immune protein (Coil-less) [Source:Projected from Aedes aegypti (AAEL010125) VB Community Annotation;Acc:AAEL010125]	protein binding	Leu-rich_rpt_typical-subtyp	Leu-rich_rpt	L_dom-like
AALF012676	393.351	154.305	632.396	0.244001	-2.03504	7.65202e-05	0.00439733	leucine-rich immune protein (Short) [Source:Projected from Aedes aegypti (AAEL001402) VB Community Annotation;Acc:AAEL001402]	protein binding	Leu-rich_rpt_typical-subtyp	Leu-rich_rpt	L_dom-like
AALF012672	2619.18	1368.18	3870.18	0.353517	-1.50015	1.65985e-06	0.000146107	leucine-rich immune protein (Short) [Source:Projected from Aedes aegypti (AAEL001414) VB Community Annotation;Acc:AAEL001414]	protein binding	Leu-rich_rpt_typical-subtyp	Leu-rich_rpt	L_dom-like
AALF012673	850.028	406.583	1293.47	0.314334	-1.66963	0.000108007	0.00598955	leucine-rich immune protein (Short) [Source:Projected from Aedes aegypti (AAEL001420) VB Community Annotation;Acc:AAEL001420]	protein binding	Leu-rich_rpt_typical-subtyp	Leu-rich_rpt	L_dom-like
AALF003623	16.1891	5.33289	27.0453	0.197184	-2.34239	4.30277e-05	0.00260776	leucine-rich immune protein (Short) [Source:Projected from Aedes aegypti (AAEL012538) VB Community Annotation;Acc:AAEL012538]	protein binding	Leu-rich_rpt_typical-subtyp	Leu-rich_rpt	L_dom-like
AALF016865	192.225	68.4739	315.976	0.216706	-2.20619	1.26499e-10	3.31267e-08	leucine-rich immune protein (TM) [Source:Projected from Aedes aegypti (AAEL007103) VB Community Annotation;Acc:AAEL007103]	protein binding	Leu-rich_rpt_typical-subtyp	Leu-rich_rpt	L_dom-like
AALF018537	95.64	19.1798	172.1	0.111446	-3.16559	2.06423e-16	1.27305e-13	leucine-rich immune protein (TM) [Source:Projected from Aedes aegypti (AAEL008658) VB Community Annotation;Acc:AAEL008658]	protein binding	Leu-rich_rpt_typical-subtyp	Leu-rich_rpt	L_dom-like
AALF028226	84.8689	18.8653	150.872	0.125042	-2.99952	8.04232e-05	0.00452779		protein binding	Leu-rich_rpt_typical-subtyp	Leu-rich_rpt	L_dom-like
AALF020742	220.139	105.653	334.624	0.315737	-1.6632	0.000181521	0.00895741		protein binding	Leu-rich_rpt_typical-subtyp	Leu-rich_rpt	L_dom-like
AALF016505	215.796	104.109	327.483	0.317907	-1.65332	4.23217e-05	0.00259331		protein binding	Leu-rich_rpt_typical-subtyp	Leu-rich_rpt	L_dom-like
AALF017232	32.8209	13.5168	52.125	0.259316	-1.94722	0.000328749	0.0143549	cathepsin b [Source:Projected from Aedes aegypti (AAEL007599) VB External Description;Acc:AAEL007599]	cysteine-type peptidase activity	Pept_cys_AS	Peptidase_C1A_C	Peptidase_C1A	Pept_his_AS	Pept_asp_AS
AALF016841	28.6161	9.94739	47.2849	0.210371	-2.24899	1.04569e-09	1.96573e-07	cathepsin b [Source:Projected from Aedes aegypti (AAEL009642) VB External Description;Acc:AAEL009642]	cysteine-type peptidase activity	Pept_cys_AS	Peptidase_C1A_C	Peptidase_C1A
AALF001744	59.6831	26.1823	93.184	0.280974	-1.83149	2.42015e-08	3.53182e-06			ML_dom	Ig_E-set
AALF001424	4.18975	7.24948	1.13002	6.41535	2.68153	0.000101978	0.00568362			ML_dom	Ig_E-set
AALF007271	77.2613	52.1764	102.346	0.509802	-0.97199	0.000214833	0.0101825	cytochrome P450 [Source:Projected from Aedes aegypti (AAEL003890) VB External Description;Acc:AAEL003890]	oxidoreductase activity, acting on paired donors, with incorporation or reduction of molecular oxygen	Cyt_P450	Cyt_P450_E_grp-IV	Cyt_P450_CS
AALF020660	1361.03	597.678	2124.38	0.281342	-1.8296	2.06608e-16	1.27305e-13	cytochrome P450 [Source:Projected from Aedes aegypti (AAEL004054) VB Community Annotation;Acc:AAEL004054]	oxidoreductase activity, acting on paired donors, with incorporation or reduction of molecular oxygen	Cyt_P450	Cyt_P450_E_grp-I	Cyt_P450_CS
AALF026203	23.9663	9.85464	38.0779	0.258802	-1.95008	3.81977e-08	5.36267e-06	cytochrome P450 [Source:Projected from Aedes aegypti (AAEL014606) VB Community Annotation;Acc:AAEL014606]	oxidoreductase activity, acting on paired donors, with incorporation or reduction of molecular oxygen	Cyt_P450	Cyt_P450_E_grp-I	Cyt_P450_CS
AALF009469	254.672	79.9029	429.442	0.186062	-2.42614	2.87444e-28	4.55435e-25		oxidoreductase activity, acting on paired donors, with incorporation or reduction of molecular oxygen	Cyt_P450	Cyt_P450_E_grp-I	Cyt_P450_CS
AALF007729	109.065	47.3675	170.763	0.277387	-1.85003	3.28164e-09	5.59949e-07		oxidoreductase activity, acting on paired donors, with incorporation or reduction of molecular oxygen	Cyt_P450	Cyt_P450_E_grp-I	Cyt_P450_CS
AALF003921	24.1228	13.855	34.3907	0.40287	-1.31161	0.000161845	0.00838794		oxidoreductase activity, acting on paired donors, with incorporation or reduction of molecular oxygen	Cyt_P450	Cyt_P450_E_grp-II	Cyt_P450_CS
AALF025203	23.257	38.2037	8.31042	4.59708	2.20072	3.15745e-09	5.47176e-07		oxidoreductase activity, acting on paired donors, with incorporation or reduction of molecular oxygen	Cyt_P450	Cyt_P450_E_grp-I	Cyt_P450_CS
AALF012202	13.5798	24.0976	3.062	7.86988	2.97634	0.000304764	0.0136296		oxidoreductase activity, acting on paired donors, with incorporation or reduction of molecular oxygen	Cyt_P450	Cyt_P450_E_grp-II
AALF023073	85.7004	51.9939	119.407	0.435435	-1.19947	0.000129116	0.0069855	odorant binding protein OBP18 [Source:Projected from Aedes aegypti (AAEL004342) VB Community Annotation;Acc:AAEL004342]	odorant binding	PBP_GOBP
AALF024995	19.3387	11.499	27.1784	0.423092	-1.24096	6.75915e-05	0.00392491		odorant binding	PBP_GOBP
AALF004118	216.96	131.18	302.74	0.43331	-1.20653	3.51972e-06	0.000278837		odorant binding	PBP_GOBP
AALF023881	39.3368	10.569	68.1047	0.155187	-2.68792	0.000347419	0.0149931		endopeptidase inhibitor activity	A2M_N	A2M_N_2
AALF008138	170.257	67.3751	273.14	0.246669	-2.01935	1.33683e-08	2.08828e-06			BGBP_N
AALF007246	87.3307	65.5895	109.072	0.601343	-0.733741	0.000309828	0.0137452		positive regulation of apoptotic process	BNIP3
AALF013760	98.9492	61.0032	136.895	0.445619	-1.16612	0.000651992	0.0250216	C-Type Lectin [Source:Projected from Aedes aegypti (AAEL011408) VB Community Annotation;Acc:AAEL011408]		C-type_lectin	C-type_lectin-like	C-type_lectin_fold
AALF011199	38.7978	22.9452	54.6505	0.419853	-1.25204	3.59249e-07	3.72377e-05		cell adhesion	CD36
AALF000533	19.6265	12.1902	27.0628	0.450441	-1.15059	0.000504812	0.0203595		cell adhesion	CD36
AALF023926	38.7114	19.8441	57.5787	0.344643	-1.53683	1.63856e-05	0.00112181		chitin metabolic process	Chitin-bd_dom
AALF026044	222.094	119.734	324.455	0.369032	-1.43818	1.79376e-14	8.2894e-12		chitin metabolic process	Chitin-bd_dom
AALF000044	200.982	368.623	33.3408	11.0562	3.46679	1.06582e-16	7.88066e-14		chitin metabolic process	Chitin-bd_dom
AALF012703	247.053	167.398	326.708	0.512379	-0.964716	0.000161081	0.00838757			Collagen
AALF004318	12.4339	17.8736	6.99427	2.55547	1.35359	0.00023342	0.0108321	fibrinogen and fibronectin [Source:Projected from Aedes aegypti (AAEL006691) VB External Description;Acc:AAEL006691]		Fibrinogen_a/b/g_C_dom	Fibrinogen_a/b/g_C_2	Fibrinogen_a/b/g_C_1
AALF004319	7.05948	11.4412	2.67775	4.2727	2.09515	1.17065e-05	0.000843093	fibrinogen and fibronectin [Source:Projected from Aedes aegypti (AAEL006702) VB External Description;Acc:AAEL006702]		Fibrinogen_a/b/g_C_dom	Fibrinogen_a/b/g_C_2	Fibrinogen_a/b/g_C_1
AALF018058	78.8549	134.061	23.6486	5.6689	2.50307	0.0011319	0.0399807	fibrinogen and fibronectin [Source:Projected from Aedes aegypti (AAEL006704) VB External Description;Acc:AAEL006704]		Fibrinogen_a/b/g_C_dom	Fibrinogen_a/b/g_C_2	Fibrinogen_a/b/g_C_1
AALF014689	29.6171	7.17752	52.0567	0.137879	-2.85852	1.31158e-11	4.04075e-09	fibrinogen and fibronectin [Source:Projected from Aedes aegypti (AAEL008646) VB External Description;Acc:AAEL008646]		Fibrinogen_a/b/g_C_dom	Fibrinogen_a/b/g_C_2	Fibrinogen_a/b/g_C_1	Fibrinogen_CS
AALF003774	9.37295	2.01348	16.7324	0.120334	-3.05489	1.74635e-05	0.00118102	fibrinogen and fibronectin [Source:Projected from Aedes aegypti (AAEL011007) VB External Description;Acc:AAEL011007]		Fibrinogen_a/b/g_C_dom	Fibrinogen_a/b/g_C_2	Fibrinogen_a/b/g_C_1	Fibrinogen_CS
AALF023579	10.0476	1.09266	19.0026	0.0575004	-4.12028	7.04594e-06	0.000542684			Fibrinogen_a/b/g_C_dom	Fibrinogen_a/b/g_C_2	Fibrinogen_a/b/g_C_1
AALF026682	24.3278	10.5737	38.0818	0.277658	-1.84862	0.000128787	0.0069855			Fibrinogen_a/b/g_C_dom	Fibrinogen_a/b/g_C_2	Fibrinogen_a/b/g_C_1	Fibrinogen_CS
AALF004321	3.40936	5.7329	1.08581	5.27983	2.40049	0.000639611	0.0246317			Fibrinogen_a/b/g_C_dom	Fibrinogen_a/b/g_C_2	Fibrinogen_a/b/g_C_1
AALF004168	223.883	107.977	339.788	0.317777	-1.65391	5.57893e-10	1.14585e-07	heme peroxidase [Source:Projected from Aedes aegypti (AAEL013171) VB Community Annotation;Acc:AAEL013171]	peroxidase activity	Haem_peroxidase	Haem_peroxidase_animal
AALF019868	119.818	65.1274	174.509	0.373204	-1.42196	5.39286e-07	5.24669e-05	F-spondin [Source:Projected from Aedes aegypti (AAEL003413) VB External Description;Acc:AAEL003413]	serine-type endopeptidase inhibitor activity	Kunitz_BPTI	TSP1_rpt	Reeler_dom	Spondin_N	Prtase_inh_Kunz-CS
AALF018338	437.875	332.727	543.024	0.61273	-0.706677	5.48904e-05	0.00327306	F-spondin [Source:Projected from Aedes aegypti (AAEL007889) VB External Description;Acc:AAEL007889]	serine-type endopeptidase inhibitor activity	Kunitz_BPTI	TSP1_rpt	Reeler_dom	Spondin_N
AALF003758	83.7886	43.2562	124.321	0.34794	-1.52309	1.8958e-06	0.000162995		serine-type endopeptidase inhibitor activity	Kunitz_BPTI	TSP1_rpt	Reeler_dom	Spondin_N	Prtase_inh_Kunz-CS
AALF005113	33.5734	14.9292	52.2176	0.285903	-1.8064	7.75822e-05	0.00441263		extracellular region	Macroglobln_a2	Terpenoid_cyclase/PrenylTrfase	A2M_comp	A-macroglobulin_rcpt-bd	MacrogloblnA2_CS	MacrogloblnA2_thiol-ester-bond
AALF011973	574.525	284.454	864.597	0.329002	-1.60383	3.09942e-06	0.000247307		chitin metabolic process	NODB_dom	Chitin-bd_dom	LDrepeatLR_classA_rpt	Glyco_hydro/deAcase_b/a-brl	LDLR_class-A_CS
AALF008364	52.3539	19.307	85.4009	0.226075	-2.14513	1.22878e-12	4.54279e-10		peptidase inhibitor activity	Pacifastin_dom
AALF016174	112.639	63.5262	161.753	0.392737	-1.34837	5.39624e-06	0.000421477	matrix metalloproteinase [Source:Projected from Aedes aegypti (AAEL002665) VB External Description;Acc:AAEL002665]	metalloendopeptidase activity	Peptidoglycan-bd-like	Peptidase_Metallo	Pept_M10_metallopeptidase	Hemopexin-like_dom	MetalloPept_cat_dom	Pept_M10A	Hemopexin_CS	Hemopexin-like_repeat
AALF016175	32.8499	13.1326	52.5672	0.249825	-2.00101	1.5192e-05	0.00105971	matrix metalloproteinase [Source:Projected from Aedes aegypti (AAEL002672) VB External Description;Acc:AAEL002672]	metalloendopeptidase activity	Peptidoglycan-bd-like	Peptidase_Metallo	Pept_M10_metallopeptidase	Hemopexin-like_dom	MetalloPept_cat_dom	Pept_M10A	Pept_M10A_stromelysin-type	Hemopexin-like_repeat
AALF016171	20.8647	10.8332	30.8961	0.350633	-1.51197	0.00124204	0.0430144		metalloendopeptidase activity	Peptidoglycan-bd-like	Peptidase_Metallo	Pept_M10_metallopeptidase	Hemopexin-like_dom	MetalloPept_cat_dom	Pept_M10A	Pept_M10A_stromelysin-type	Hemopexin-like_repeat
AALF016437	583.759	437.806	729.713	0.59997	-0.737038	3.74596e-05	0.00234726		extracellular space	Serpin_fam	Serpin_dom
AALF023550	1395.48	1156.15	1634.81	0.707211	-0.499787	0.000226043	0.0105802	sarm1 [Source:Projected from Aedes aegypti (AAEL014931) VB External Description;Acc:AAEL014931]	signal transduction	TIR_dom	SAM	SAM/pointed	ARM-type_fold	ARM-like
AALF014933	25.34	11.1523	39.5276	0.282139	-1.82552	0.000160921	0.00838757	prophenoloxidase [Source:Projected from Aedes aegypti (AAEL010919) VB External Description;Acc:AAEL010919]	oxidoreductase activity	Tyrosinase_Cu-bd	Hemocyanin/hexamerin_mid_dom	Hemocyanin_C	Hemocyanin_N	Ig_E-set	Unchr_di-copper_centre	Hemocyanin/hexamerin
AALF011778	91.8582	29.8258	153.891	0.193812	-2.36727	2.07155e-15	1.14878e-12	prophenoloxidase [Source:Projected from Aedes aegypti (AAEL011763) VB Community Annotation;Acc:AAEL011763]	oxidoreductase activity	Tyrosinase_Cu-bd	Hemocyanin/hexamerin_mid_dom	Hemocyanin_C	Hemocyanin_N	Ig_E-set	Unchr_di-copper_centre	Hemocyanin/hexamerin
AALF011780	55.8198	16.4286	95.2111	0.172549	-2.53492	6.86898e-10	1.36043e-07	prophenoloxidase [Source:Projected from Aedes aegypti (AAEL011764) VB Community Annotation;Acc:AAEL011764]	oxidoreductase activity	Tyrosinase_Cu-bd	Hemocyanin/hexamerin_mid_dom	Hemocyanin_C	Hemocyanin_N	Ig_E-set	Unchr_di-copper_centre	Hemocyanin/hexamerin
AALF012720	22.2986	9.13855	35.4586	0.257724	-1.9561	0.000880393	0.0321199		oxidoreductase activity	Tyrosinase_Cu-bd	Hemocyanin/hexamerin_mid_dom	Hemocyanin_C	Hemocyanin_N	Ig_E-set	Unchr_di-copper_centre	Hemocyanin/hexamerin
AALF025139	70.2932	44.3752	96.2112	0.461227	-1.11645	0.000281949	0.0127524		extracellular region	WAP_dom	WAP_dom
AALF025134	78.868	49.9517	107.784	0.463442	-1.10954	0.00018999	0.00928271		peptidase inhibitor activity	WAP_dom	Trypsin_dom	Peptidase_S1_PA	Peptidase_S1_AS
AALF010283	344.04	239.771	448.309	0.534835	-0.902833	0.000863259	0.0315987	xanthine dehydrogenase [Source:Projected from Aedes aegypti (AAEL010630) VB External Description;Acc:AAEL010630]	xanthine oxidase activity	2Fe-2S_ferredoxin-type	2Fe2S_fd_BS	Ald_Oxase/Xan_DH_a/b	2Fe-2S-bd	Mopterin_DH_FAD-bd	AldOxase/xan_DH_Mopterin-bd		Xanthine_DH_ssu	CO_DH_flav_C	FAD-bd_2
AALF013107	327.329	242.309	412.349	0.58763	-0.767021	0.00095073	0.034347		uroporphyrinogen-III synthase activity	4pyrrol_synth_uPrphyn_synth	CUB_dom
AALF000392	201.171	163.501	238.841	0.68456	-0.546752	0.0012929	0.044258	ATP-binding cassette transporter [Source:Projected from Aedes aegypti (AAEL010379) VB External Description;Acc:AAEL010379]	ATPase activity	AAA+_ATPase	ABC_transporter-like	ABC1_TM_dom	ABC_transporter_CS	P-loop_NTPase
AALF003004	483.322	324.654	641.991	0.505698	-0.983651	6.24573e-12	2.09913e-09		ATPase activity	AAA+_ATPase	ABC_transporter-like	ABC_2_trans	ABC_transporter_CS	P-loop_NTPase
AALF003003	200.129	142.821	257.438	0.554777	-0.85002	3.36709e-07	3.52305e-05		membrane	ABC_2_trans
AALF012249	4023.3	2118.71	5927.88	0.357414	-1.48433	8.79679e-20	9.75652e-17		aconitate hydratase activity	Aconitase_mito-like	Acoase/IPM_deHydtase_lsu_aba	AconitaseA/IPMdHydase_ssu_swvl	Aconitase/IPMdHydase_lsu_aba_2	Acoase/IPM_deHydtase	Aconitase/3IPM_dehydase_swvl	Acnase/IPM_dHydase_lsu_aba_1/3	Aconitase_4Fe-4S_BS
AALF015290	579.621	459.115	700.126	0.655761	-0.608758	0.000368522	0.015781	acyl-coa dehydrogenase [Source:Projected from Aedes aegypti (AAEL004739) VB External Description;Acc:AAEL004739]	acyl-CoA dehydrogenase activity	Acyl-CoA_DH_CS	Acyl-CoA_Oxase/DH_cen-dom	AcylCo_DH/oxidase_C	AcylCoA_DH/oxidase_NM_dom	AcylCoA_DH/ox_N
AALF018446	943.288	732.356	1154.22	0.634502	-0.656302	1.2329e-05	0.000876545		acyl-CoA dehydrogenase activity	Acyl-CoA_DH_CS	Acyl-CoA_Oxase/DH_cen-dom	AcylCo_DH/oxidase_C	AcylCoA_DH/oxidase_NM_dom	AcylCoA_DH/ox_N
AALF011831	22.7689	12.7069	32.8309	0.38704	-1.36945	4.50547e-05	0.00271577	adam (a disintegrin and metalloprotease) [Source:Projected from Aedes aegypti (AAEL005992) VB External Description;Acc:AAEL005992]	metalloendopeptidase activity	ADAM_Cys-rich	Disintegrin_dom	EGF-like_dom	Peptidase_M12B	Peptidase_M12B_N	EGF-like_CS	MetalloPept_cat_dom
AALF000205	130.958	36.1542	225.762	0.160143	-2.64257	3.46345e-34	1.28044e-30		transmembrane transport	Aden_trnslctor	Mit_carrier	Mitochondrial_sb/sol_carrier	Mt_carrier_dom
AALF026016	193.693	106.703	280.683	0.380155	-1.39534	0.000539782	0.021535	alcohol dehydrogenase [Source:Projected from Aedes aegypti (AAEL011130) VB External Description;Acc:AAEL011130]	oxidation-reduction process	ADH_SF_Zn-type	ADH_Zn_CS	ADH_N	GroES-like	ADH_C	NAD(P)-bd_dom	PKS_ER
AALF017015	919.854	765.594	1074.11	0.712768	-0.488496	0.000628262	0.0243638	NADP transhydrogenase [Source:Projected from Aedes aegypti (AAEL012616) VB External Description;Acc:AAEL012616]	NAD(P)+ transhydrogenase (AB-specific) activity	AlaDH/PNT_NAD(H)-bd	AlaDH/PNT_N	Ala_DH/PNT_CS2	NAD(P)-bd_dom	NADH_DH_b	DHS-like_NAD/FAD-binding_dom	NADP_transhyd_a	NADP_transhyd_a_C
AALF008914	20.2887	12.9845	27.5929	0.470573	-1.08751	0.000320341	0.0140988	aldehyde dehydrogenase [Source:Projected from Aedes aegypti (AAEL011756) VB External Description;Acc:AAEL011756]	oxidoreductase activity, acting on the aldehyde or oxo group of donors, NAD or NADP as acceptor	Aldehyde_DH_dom	Ald_DH/histidinol_DH	Ald_DH_N	Ald_DH_C	Ald_DH_CS_GLU
AALF015902	26.8026	12.2808	41.3244	0.297181	-1.75059	1.61146e-10	4.06197e-08		oxidoreductase activity, acting on the aldehyde or oxo group of donors, NAD or NADP as acceptor	Aldehyde_DH_dom	Ald_DH/histidinol_DH	Ald_DH_N	Ald_DH_C	Ald_DH_CS_GLU
AALF019749	67.7323	40.4238	95.0407	0.425332	-1.23334	1.97474e-06	0.00016719	allantoicase [Source:Projected from Aedes aegypti (AAEL014045) VB External Description;Acc:AAEL014045]	allantoin catabolic process	Allantoicase	Allantoicase_dom	Galactose-bd-like
AALF013454	49.1742	33.7921	64.5563	0.523451	-0.933874	0.00143572	0.0485475		extracellular region	Allrgn_V5/Tpx1	Allrgn_V5/Tpx1_CS	CAP_domain
AALF000285	233.687	134.902	332.473	0.405753	-1.30133	1.56138e-08	2.40517e-06			Allrgn_V5/Tpx1	CAP_domain
AALF011220	131.14	98.0297	164.249	0.596834	-0.744599	0.0006643	0.0253187	amidase [Source:Projected from Aedes aegypti (AAEL014361) VB External Description;Acc:AAEL014361]	carbon-nitrogen ligase activity, with glutamine as amido-N-donor	Amidase	Amidase_dom	Amidase_CS
AALF019471	215.57	165.76	265.381	0.624614	-0.678963	1.46196e-05	0.00102624		peptidoglycan catabolic process	Amidase_domain	PGRP_domain_met/bac	PGRP
AALF019954	78.3944	44.0644	112.724	0.390904	-1.35511	1.14921e-12	4.39513e-10	phosphoserine aminotransferase [Source:Projected from Aedes aegypti (AAEL012578) VB External Description;Acc:AAEL012578]	catalytic activity	Aminotrans_V_dom	PyrdxlP-dep_Trfase_major_sub1	PyrdxlP-dep_Trfase_major_sub2	PyrdxlP-dep_Trfase	Pser_aminoTfrase	Aminotrans_V_PyrdxlP_BS
AALF002508	38.5641	26.2708	50.8575	0.516557	-0.953	0.000163285	0.00841348	AMP dependent coa ligase [Source:Projected from Aedes aegypti (AAEL000101) VB External Description;Acc:AAEL000101]	catalytic activity	AMP-dep_Synth/Lig	AMP-binding_CS	AMP-bd_C
AALF027449	43.9068	23.4227	64.3908	0.363759	-1.45895	1.60211e-05	0.00110854	AMP dependent coa ligase [Source:Projected from Aedes aegypti (AAEL000119) VB External Description;Acc:AAEL000119]	catalytic activity	AMP-dep_Synth/Lig	AMP-binding_CS	AMP-bd_C
AALF018136	143.637	102.13	185.145	0.55162	-0.858254	6.05745e-05	0.00355466	AMP dependent ligase [Source:Projected from Aedes aegypti (AAEL008144) VB External Description;Acc:AAEL008144]	catalytic activity	AMP-dep_Synth/Lig	AMP-binding_CS
AALF015166	32.1752	19.5593	44.7911	0.436679	-1.19536	0.000236318	0.0109209	b-cell translocation protein [Source:Projected from Aedes aegypti (AAEL004715) VB External Description;Acc:AAEL004715]		Anti_prolifrtn
AALF001921	798.576	935.095	662.056	1.41241	0.498159	0.00117732	0.0411913	glutamate carboxypeptidase [Source:Projected from Aedes aegypti (AAEL001588) VB External Description;Acc:AAEL001588]	hydrolase activity	ArgE/DapE_CS	Peptidase_M20	Peptidase_M20_dimer	GSH_degradosome_DUG1
AALF025731	102.481	33.108	171.853	0.192653	-2.37593	0.000269273	0.012341	Argininosuccinate synthase (EC 6.3.4.5)(Citrulline--aspartate ligase) [Source:Projected from Aedes aegypti (AAEL004701) VB External Description;Acc:AAEL004701]	ATP binding	Arginosuc_synth	Arginosuc_synth_CS	AS_cat/multimer_dom_body	Rossmann-like_a/b/a_fold	Arginosuc_synth_type_1_subfam
AALF023086	66.5581	43.0189	90.0973	0.477471	-1.06651	9.24014e-06	0.000697159	sil1 [Source:Projected from Aedes aegypti (AAEL010476) VB External Description;Acc:AAEL010476]	binding	ARM-type_fold	ARM-like
AALF002945	2315.18	1954.32	2676.03	0.730305	-0.453429	0.000481537	0.0197075	Lysosomal aspartic protease Precursor (EC 3.4.23.-) [Source:Projected from Aedes aegypti (AAEL006169) VB External Description;Acc:AAEL006169]	aspartic-type endopeptidase activity	Aspartic_peptidase_AS	Aspartic_peptidase	Peptidase_aspartic_dom
AALF017839	943.429	716.647	1170.21	0.612408	-0.707434	1.02388e-06	9.30804e-05			B12D
AALF010012	552.655	452.405	652.904	0.692912	-0.529256	0.000514553	0.0206772		metal ion binding	BEACH_dom	Znf_FYVE	WD40_repeat	Znf_RING/FYVE/PHD	WD40/YVTN_repeat-like_dom	Znf_FYVE_PHD	ConA-like_dom	PH/PTB_dom	WD40_repeat_CS	Znf_FYVE-rel
AALF013485	196.202	112.795	279.61	0.4034	-1.30972	2.72999e-05	0.00178107	xylulose kinase [Source:Projected from Aedes aegypti (AAEL013821) VB External Description;Acc:AAEL013821]	carbohydrate metabolic process	Carb_kinase_FGGY_N	Carb_kinase_FGGY_C
AALF002345	54.5717	9.33729	99.8061	0.0935542	-3.41805	6.90133e-05	0.0039866			CarbesteraseB	AB_hydrolase
AALF004602	21.4937	7.75467	35.2327	0.220098	-2.18378	0.000488262	0.0198363			CarbesteraseB	Carboxylesterase_B_AS	AB_hydrolase
AALF002765	85.7207	40.8579	130.584	0.312887	-1.67629	9.24234e-08	1.13896e-05			CarbesteraseB	Carboxylesterase_B_AS	AB_hydrolase
AALF017769	341.682	190.577	492.787	0.386733	-1.37059	0.00025594	0.0117786		protein binding	CBM21_dom
AALF028627	15.229	2.23478	28.2233	0.0791821	-3.65868	2.84736e-11	8.31056e-09		calcium ion binding	CUB_dom	EGF-like_dom	EGF-type_Asp/Asn_hydroxyl_site	EGF-like_Ca-bd_dom	Growth_fac_rcpt_N_dom	EGF-like_CS	EGF_Ca-bd_CS	Nas-21/nas-22
AALF004774	19.0314	4.7196	33.3432	0.141546	-2.82065	2.05148e-05	0.00136245		calcium ion binding	CUB_dom	EGF-like_dom	EGF-type_Asp/Asn_hydroxyl_site	EGF-like_Ca-bd_dom	Growth_fac_rcpt_N_dom	EGF-like_CS	EGF_Ca-bd_CS	Nas-21/nas-22
AALF006994	7.06038	2.57017	11.5506	0.222514	-2.16803	0.000280415	0.0127524		L-cysteine metabolic process	Cys_dOase_I	RmlC_Cupin	RmlC-like_jellyroll
AALF006450	1957.23	1675.04	2239.41	0.747981	-0.418927	0.00133115	0.0454269	cytochrome c oxidase subunit iv [Source:Projected from Aedes aegypti (AAEL013009) VB External Description;Acc:AAEL013009]	cytochrome-c oxidase activity	Cyt_c_oxidase_su4_fam	Cyt_c_oxidase_su4
AALF020291	1204.97	981.111	1428.83	0.686655	-0.542342	0.000209218	0.0100452	ethanolamine-phosphate cytidylyltransferase [Source:Projected from Aedes aegypti (AAEL005651) VB External Description;Acc:AAEL005651]	catalytic activity	Cyt_trans-like	Rossmann-like_a/b/a_fold
AALF019334	562.782	378.599	746.965	0.506849	-0.980371	6.19112e-09	1.02486e-06		oxidoreductase activity, acting on the aldehyde or oxo group of donors, disulfide as acceptor	DH_E1	THDP-binding
AALF005637	13.5783	6.24842	20.9082	0.29885	-1.74251	7.69216e-06	0.00058837		oxidoreductase activity	DH_sc/Rdtase_SDR	Glc/ribitol_DH	NAD(P)-bd_dom	Sc_DH/Rdtase_CS
AALF016406	129.92	76.6363	183.204	0.418312	-1.25735	4.50591e-14	1.999e-11		oxidoreductase activity	DH_sc/Rdtase_SDR	Glc/ribitol_DH	NAD(P)-bd_dom	Sc_DH/Rdtase_CS
AALF027176	29.1242	19.8092	38.4393	0.515336	-0.956415	0.00044326	0.018344		oxidoreductase activity	DH_sc/Rdtase_SDR	Glc/ribitol_DH	PKS_KR	NAD(P)-bd_dom	Sc_DH/Rdtase_CS
AALF017497	50.502	37.7725	63.2316	0.597367	-0.74331	0.000613452	0.0240417		oxidoreductase activity	DH_sc/Rdtase_SDR	Glc/ribitol_DH	NAD(P)-bd_dom	Sc_DH/Rdtase_CS
AALF017988	48.1834	25.5061	70.8606	0.359948	-1.47414	0.00062662	0.0243638		nucleic acid binding	DNA/RNA_non-sp_Endonuclease	Extracellular_endonuc_su_A
AALF012683	955.312	299.435	1611.19	0.185847	-2.42781	0.000609882	0.0239865			DUF1397
AALF016521	259.008	126.746	391.269	0.323935	-1.62622	2.5523e-08	3.67631e-06			DUF1397
AALF022755	113.368	59.1941	167.542	0.35331	-1.50099	2.28262e-09	4.06365e-07			DUF1397
AALF007800	60.4621	38.5885	82.3357	0.468672	-1.09335	9.56873e-08	1.16623e-05		nucleus	DUF1907
AALF025651	70.5697	41.3349	99.8044	0.414159	-1.27174	1.66274e-05	0.00113138			DUF2236
AALF019950	100.289	50.6316	149.947	0.337664	-1.56634	2.42595e-07	2.61225e-05			DUF4789
AALF018028	14.6182	22.8272	6.40914	3.56167	1.83255	1.81153e-06	0.000156966			DUF753
AALF014228	631.318	353.474	909.161	0.388791	-1.36293	2.85012e-23	3.5123e-20	glycerol-3-phosphate dehydrogenase [Source:Projected from Aedes aegypti (AAEL003873) VB External Description;Acc:AAEL003873]	calcium ion binding	EF_hand_dom	FAD-dep_OxRdtase	G3P_DH_FAD-dep	EF_Hand_1_Ca_BS	EF-hand-dom_pair	FAD/NAD-binding_dom	DAO_C
AALF009782	300.836	68.9251	532.746	0.129377	-2.95035	5.94013e-32	1.31764e-28	troponin C [Source:Projected from Aedes aegypti (AAEL006575) VB External Description;Acc:AAEL006575]	calcium ion binding	EF_hand_dom	EF_Hand_1_Ca_BS	EF-hand-dom_pair
AALF014273	75.6802	45.6735	105.687	0.432158	-1.21037	2.35516e-05	0.00155482		calcium ion binding	EF_hand_dom	EF-hand-dom_pair
AALF021877	868.713	663.632	1073.8	0.618024	-0.694264	0.000738608	0.0277315		calcium ion binding	EGF-like_dom	EGF-type_Asp/Asn_hydroxyl_site	EGF-like_Ca-bd_dom	LDrepeatLR_classA_rpt	LDLR_classB_rpt	6-blade_b-propeller_TolB-like	Growth_fac_rcpt_N_dom	EGF-like_CS	EGF_Ca-bd_CS	LDLR_class-A_CS
AALF009830	78.2344	33.6376	122.831	0.273852	-1.86853	2.30826e-09	4.06365e-07		protein binding	EGF-like_dom	Cys_rich_tripleX	Growth_fac_rcpt_N_dom
AALF007372	68.0886	32.6151	103.562	0.314933	-1.66688	5.19406e-07	5.098e-05		protein binding	EGF-like_dom	Cys_rich_tripleX	Growth_fac_rcpt_N_dom
AALF027351	78.75	51.6289	105.871	0.487657	-1.03606	0.000173267	0.008674		integral component of membrane	ELO_fam
AALF009615	470.404	199.372	741.435	0.268901	-1.89485	1.07969e-11	3.522e-09		hydrolase activity, acting on ester bonds	Endoribonuclease_XendoU
AALF004351	1127.2	958.316	1296.09	0.739392	-0.435589	0.00116122	0.040886		integral component of membrane	F1F0-ATPsyn_F_prd
AALF001082	101.448	66.2407	136.654	0.484732	-1.04474	2.99514e-05	0.00192018	NAD dehydrogenase [Source:Projected from Aedes aegypti (AAEL009547) VB External Description;Acc:AAEL009547]	oxidation-reduction process	FAD-dep_OxRdtase	GCV_T_C	GCV_T_N	FAD/NAD-binding_dom	TrmE/GcvT_dom1	FAO_M	GcvT/YgfZ_C
AALF020154	54.1417	22.2617	86.0217	0.258792	-1.95014	5.93233e-05	0.00349976		oxidation-reduction process	FAD-dep_OxRdtase	GCV_T_C	GCV_T_N	FAD/NAD-binding_dom	TrmE/GcvT_dom1	FAO_M	GcvT/YgfZ_C
AALF019834	78.761	37.4054	120.116	0.31141	-1.68311	5.23532e-10	1.09556e-07		oxidation-reduction process	FAD-dep_OxRdtase	GCV_T_C	GCV_T_N	FAD/NAD-binding_dom	TrmE/GcvT_dom1	FAO_M	GcvT/YgfZ_C
AALF011394	62.0551	33.1951	90.9152	0.365121	-1.45355	1.2315e-07	1.45304e-05			FAM195
AALF028180	595.974	349.506	842.442	0.414873	-1.26926	4.33877e-06	0.000341286		lipid metabolic process	Fatty_acid_desaturase_dom
AALF008899	253.077	106.512	399.642	0.266519	-1.90769	2.13394e-07	2.39066e-05	dimethylaniline monooxygenase [Source:Projected from Aedes aegypti (AAEL000834) VB External Description;Acc:AAEL000834]	NADP binding	Flavin_mOase	FAD/NAD-binding_dom	Flavin_mOase-like
AALF011491	143.284	106.35	180.218	0.590118	-0.760924	0.000153328	0.00805954		catalytic activity	Formate_THF_ligase	THF_DH/CycHdrlase	NAD(P)-bd_dom	THF_DH/CycHdrlase_CS	Formate_THF_ligase_CS	THF_DH/CycHdrlase_cat_dom	THF_DH/CycHdrlase_NAD-bd_dom	P-loop_NTPase
AALF025325	20.6431	10.9257	30.3606	0.359865	-1.47447	0.000564525	0.0224414			FTHF_cligase	FTHF_cligase-like
AALF008809	32.7225	18.3431	47.1019	0.389435	-1.36055	0.000144477	0.00770383	nidogen [Source:Projected from Aedes aegypti (AAEL007226) VB External Description;Acc:AAEL007226]	cell-matrix adhesion	G2_nidogen/fibulin_G2F	EGF-like_dom	EGF-type_Asp/Asn_hydroxyl_site	EGF-like_Ca-bd_dom	NIDO_dom	LDLR_classB_rpt	6-blade_b-propeller_TolB-like	GFP	Growth_fac_rcpt_N_dom	EGF-like_CS
AALF007046	80.5258	47.0864	113.965	0.413165	-1.27521	6.13758e-08	7.91534e-06	galactose-1-phosphate uridylyltransferase [Source:Projected from Aedes aegypti (AAEL001607) VB External Description;Acc:AAEL001607]	galactose metabolic process	GalP_UDPtransf1	GalP_Utransf_N	GalP_Utransf_C	HIT-like	GalP_UDPtransf1_His-AS
AALF015868	31.5955	13.5249	49.6662	0.272316	-1.87665	7.8862e-05	0.00446255			GD_N
AALF028167	575.84	424.294	727.386	0.583314	-0.777655	0.000845941	0.0310673	glutamine synthetase 1, 2 (glutamate-amonia ligase) (gs) [Source:Projected from Aedes aegypti (AAEL001887) VB External Description;Acc:AAEL001887]	glutamine biosynthetic process	Gln_synth_cat_dom	Gln_synt_b-grasp	Gln_synth/guanido_kin_cat_dom	Gln_synth_N_conserv_site	Gln_synth_gly_rich_site
AALF021145	123.231	87.3855	159.077	0.549327	-0.864263	1.09552e-05	0.000810031	glutathione transferase [Source:Projected from Aedes aegypti (AAEL011741) VB Community Annotation;Acc:AAEL011741]	protein binding	Glutathione_S-Trfase_N	GST_C	Thioredoxin-like_fold	Glutathione-S-Trfase_C-like
AALF021146	33.7237	13.0731	54.3743	0.240428	-2.05632	2.52806e-06	0.000204662		protein binding	Glutathione_S-Trfase_N	GST_C	Thioredoxin-like_fold	Glutathione-S-Trfase_C-like
AALF009840	62.6747	40.4564	84.8931	0.476557	-1.06928	0.000120676	0.00659318	glutathione transferase [Source:Projected from Aedes aegypti (AAEL010500) VB Community Annotation;Acc:AAEL010500]	transferase activity	Glutathione_S-Trfase_N	GST_C	Thioredoxin-like_fold	Glutathione-S-Trfase_C-like
AALF013172	106.681	156.56	56.803	2.75619	1.46267	0.00103883	0.0369284	alpha-amylase [Source:Projected from Aedes aegypti (AAEL000667) VB External Description;Acc:AAEL000667]	cation binding	Glyco_hydro_13_sub_cat_dom	Glyco_hydro_13_cat_dom	Glyco_hydro_13_b	Glyco_hydro_catalytic_dom	Glycoside_hydrolase_SF	Glyco_hydro_13
AALF010414	18.0272	11.1686	24.8858	0.448795	-1.15587	0.000133799	0.00720372	beta-hexosaminidase b [Source:Projected from Aedes aegypti (AAEL004931) VB External Description;Acc:AAEL004931]	hydrolase activity, hydrolyzing O-glycosyl compounds	Glyco_hydro_20_cat	Glyco_hydro_catalytic_dom	Glycoside_hydrolase_SF	Chitobiase/Hex_dom_2-like	Beta_hexosaminidase_sua/sub
AALF001355	31.902	17.7411	46.0629	0.38515	-1.37651	1.62572e-08	2.46998e-06	alpha-l-fucosidase [Source:Projected from Aedes aegypti (AAEL010653) VB External Description;Acc:AAEL010653]	carbohydrate metabolic process	Glyco_hydro_29	Glyco_hydro_catalytic_dom	Glycoside_hydrolase_SF	FUC_metazoa-typ	Fucosidase_C
AALF002417	630.6	298.071	963.128	0.309483	-1.69207	8.33369e-26	1.15536e-22	imaginal disc growth factor [Source:Projected from Aedes aegypti (AAEL001965) VB External Description;Acc:AAEL001965]	hydrolase activity, hydrolyzing O-glycosyl compounds	Glyco_hydro18_cat	Chitinase_II	Glyco_hydro_catalytic_dom	Glycoside_hydrolase_SF	Chitinase_insertion
AALF025670	99.7445	68.5151	130.974	0.523121	-0.934784	0.000415973	0.0174097	dally [Source:Projected from Aedes aegypti (AAEL000993) VB External Description;Acc:AAEL000993]	proteinaceous extracellular matrix	Glypican	Dally
AALF012774	56.3265	24.9497	87.7033	0.284478	-1.81361	2.26333e-07	2.48541e-05	GPCR Methuselah Family [Source:Projected from Aedes aegypti (AAEL010980) VB Community Annotation;Acc:AAEL010980]	G-protein coupled receptor activity	GPCR_2_secretin-like	Methuselah_N_dom	Methusela_ecto_dom_2	GPCR_2-like
AALF017111	1720.52	793.986	2647.05	0.299952	-1.7372	0.000181716	0.00895741	glutamate semialdehyde dehydrogenase [Source:Projected from Aedes aegypti (AAEL006834) VB External Description;Acc:AAEL006834]	oxidoreductase activity, acting on the aldehyde or oxo group of donors, NAD or NADP as acceptor	GPR_dom	Asp/Glu/Uridylate_kinase	Glu/AcGlu_kinase	Glu_5kinase/COase_Synthase	P5_carboxy_syn	Aldehyde_DH_dom	Ald_DH/histidinol_DH	Ald_DH_N	Ald_DH_C	Glutamate_5-kinase_CS
AALF024710	18.0072	6.86674	29.1477	0.235584	-2.08569	0.000226084	0.0105802		GTP binding	GTP_binding_domain	P-loop_NTPase	Sigma_54_int_dom_ATP-bd_1
AALF004378	3.68365	1.05563	6.31166	0.16725	-2.57992	0.00136263	0.0462168		GTP binding	GTP_binding_domain	P-loop_NTPase	Sigma_54_int_dom_ATP-bd_1
AALF010140	229.499	73.0219	385.975	0.189188	-2.40211	2.92036e-05	0.00188908		GTP binding	GTP_binding_domain	P-loop_NTPase	Sigma_54_int_dom_ATP-bd_1
AALF015382	73.4729	48.0387	98.9072	0.485694	-1.04188	0.000717653	0.0270731			Haemolymph_juvenile_hormone-bd
AALF012056	294.539	211.145	377.933	0.558683	-0.839899	3.19812e-05	0.00202688			Heat_shock_70_CS	Hsp_70_fam	HSP70_peptide-bd	HSP70_C
AALF006593	109.342	79.5704	139.113	0.571984	-0.805952	0.00059283	0.0234824		acid phosphatase activity	His_Pase_superF_clade-2	His_PPase_superfam
AALF022690	98.8195	71.307	126.332	0.564441	-0.825105	0.000388523	0.01651		cytoplasm	Huntingtin	ARM-type_fold	Huntingtin_fam
AALF011269	67.9139	41.3985	94.4293	0.438408	-1.18966	6.73594e-08	8.48958e-06			IER
AALF026472	168.02	119.398	216.643	0.551128	-0.859542	0.000448374	0.0184867	cell adhesion molecule [Source:Projected from Aedes aegypti (AAEL011566) VB External Description;Acc:AAEL011566]	calcium ion binding	Ig-like_dom	Ig_sub2	Ig_sub	VWF_A	EGF-like_dom	EGF-type_Asp/Asn_hydroxyl_site	EGF-like_Ca-bd_dom	TSP1_rpt	Immunoglobulin	Growth_fac_rcpt_N_dom
AALF021828	34.6513	15.9952	53.3074	0.300055	-1.7367	0.000328027	0.0143549		peptidase activity	Ig-like_dom	Ig_sub2	Ig_sub	PLAC	Ig-like_fold	Ig_I-set
AALF023200	1811.97	1443.77	2180.16	0.662233	-0.594588	0.000394984	0.0167205		protein binding	Ig-like_dom	Ig_sub2	Ig_sub	DUF1136	Ig-like_fold	Ig_I-set
AALF006759	248.114	175.437	320.791	0.546888	-0.870682	0.000361114	0.0155237	innexin [Source:Projected from Aedes aegypti (AAEL014847) VB Community Annotation;Acc:AAEL014847]	gap junction	Innexin
AALF026128	14.5979	7.54994	21.6458	0.348794	-1.51955	0.000211986	0.0100907	inosine-uridine preferring nucleoside hydrolase [Source:Projected from Aedes aegypti (AAEL002176) VB External Description;Acc:AAEL002176]		Inosine/uridine_hydrolase_dom	Inosine/uridine_hydrolase
AALF004977	26.7111	8.79901	44.6232	0.197185	-2.34238	0.000203535	0.00981479		structural constituent of cuticle	Insect_cuticle
AALF011764	172.556	65.8631	279.249	0.235858	-2.08401	6.39261e-14	2.72694e-11		cytoskeleton	IQ_motif_EF-hand-BS	Myosin_head_motor_dom	MyTH4_dom	P-loop_NTPase
AALF017014	768.39	538.155	998.626	0.538896	-0.891922	2.32574e-07	2.5289e-05	NADP-specific isocitrate dehydrogenase [Source:Projected from Aedes aegypti (AAEL012614) VB External Description;Acc:AAEL012614]	isocitrate metabolic process	Isocitrate_DH_NADP	IsoPropMal-DH-like_dom	IsoCit/isopropylmalate_DH_CS
AALF009497	29.3866	12.7223	46.0508	0.276266	-1.85587	2.04627e-06	0.00017064		catalytic activity	Ketoacyl_synth_N	Thiolase-like
AALF007110	337.619	210.67	464.568	0.453475	-1.14091	0.000211153	0.0100907			Laminin_EGF	Laminin_N	Laminin_gamma
AALF023888	207.737	150.073	265.401	0.565457	-0.822511	0.000483469	0.0197138			Laminin_G	ConA-like_dom
AALF022119	113.346	89.6788	137.013	0.654527	-0.611476	0.000817022	0.0302619	jun [Source:Projected from Aedes aegypti (AAEL003505) VB External Description;Acc:AAEL003505]	sequence-specific DNA binding	Leuzip_Jun	JNK	bZIP	TF_DNA-bd
AALF020310	23.2619	10.6202	35.9035	0.295798	-1.75731	5.84052e-08	7.71158e-06	Carboxy/choline esterase Alpha Esterase [Source:Projected from Aedes aegypti (AAEL002385) VB Community Annotation;Acc:AAEL002385]	hydrolase activity	Lipase_GDXG_AS	CarbesteraseB	Carboxylesterase_B_AS	AB_hydrolase
AALF007796	49.6418	20.5326	78.7511	0.260728	-1.93938	2.01758e-17	1.7213e-14	Carboxy/choline esterase Alpha Esterase [Source:Projected from Aedes aegypti (AAEL005112) VB Community Annotation;Acc:AAEL005112]	hydrolase activity	Lipase_GDXG_AS	CarbesteraseB	Carboxylesterase_B_AS	AB_hydrolase
AALF008657	133.166	80.1057	186.227	0.430152	-1.21708	3.01032e-07	3.17976e-05		lipid transport	Lipid_transpt_N	Vitellinogen_superhlx	Vitellinogen_open_b-sht	Vitellinogen_b-sht_N	Lipid_transp_b-sht_shell
AALF019112	100.689	66.0984	135.279	0.488609	-1.03325	2.46655e-07	2.63043e-05	malic enzyme [Source:Projected from Aedes aegypti (AAEL001091) VB External Description;Acc:AAEL001091]	NAD binding	Malic_OxRdtase	Malic_enzyme_CS	NAD(P)-bd_dom	Malic_N_dom	Malic_NAD-bd
AALF019102	75.8726	57.2464	94.4987	0.605791	-0.723108	0.000818552	0.0302619		microtubule binding	MAP_tubulin-bd_rpt	MAP2/MAP4/Tau
AALF020584	46.7517	33.5801	59.9232	0.560386	-0.835506	0.00118228	0.0412349		transmembrane transport	MFS	MFS_dom
AALF015723	667.554	332.317	1002.79	0.331392	-1.59339	6.22737e-06	0.000482991	sugar transporter [Source:Projected from Aedes aegypti (AAEL000902) VB External Description;Acc:AAEL000902]	transmembrane transporter activity	MFS_sugar_transport_like	Sugar_transporter_CS	MFS_dom
AALF024702	27.5814	16.8976	38.2653	0.441592	-1.17922	0.000168696	0.00850456	synaptic vesicle protein [Source:Projected from Aedes aegypti (AAEL005533) VB External Description;Acc:AAEL005533]	transmembrane transporter activity	MFS_sugar_transport_like	MFS_dom	MFS_sugar_transport_like	MFS_dom
AALF003377	91.759	45.5495	137.968	0.330145	-1.59883	6.12152e-08	7.91534e-06		transmembrane transporter activity	MFS_sugar_transport_like	Sugar_transporter_CS	MFS_dom
AALF008370	206.296	122.941	289.65	0.424449	-1.23634	0.000700258	0.026507	aquaporin [Source:Projected from Aedes aegypti (AAEL005008) VB External Description;Acc:AAEL005008]	transport	MIP	Aquaporin-like
AALF028637	8.0253	4.04353	12.0071	0.336762	-1.5702	0.00127772	0.0438736		transport	MIP	Aquaporin-like	MIP_CS
AALF010144	216.707	98.5699	334.844	0.294375	-1.76427	1.91531e-06	0.000163406			Mitochondrial_sb/sol_carrier	Mt_carrier_dom
AALF022905	568.585	311.665	825.505	0.377545	-1.40528	7.67898e-10	1.49417e-07			Mitochondrial_sb/sol_carrier	Mt_carrier_dom
AALF015422	79.3488	8.17682	150.521	0.0543235	-4.20228	1.80637e-13	7.15514e-11			Myofilin
AALF007565	39.856	9.48038	70.2316	0.134987	-2.8891	0.000231127	0.0107707			Myofilin
AALF000603	3789.62	547.329	7031.91	0.077835	-3.68344	3.88236e-79	4.30592e-75	myosin heavy chain, nonmuscle or smooth muscle [Source:Projected from Aedes aegypti (AAEL005656) VB External Description;Acc:AAEL005656]	ATP binding	Myosin_N	IQ_motif_EF-hand-BS	Myosin_head_motor_dom	Myosin_tail	P-loop_NTPase	Myosin-like_IQ_dom
AALF016350	30.2424	16.9604	43.5244	0.389676	-1.35965	1.84178e-05	0.00123055		transmembrane transport	Na/sul_symport
AALF014949	243.615	169.21	318.02	0.532075	-0.9103	3.20266e-08	4.55394e-06		transmembrane transport	Na/sul_symport	Na/sul_symport_CS
AALF027756	7.09156	2.07008	12.113	0.170897	-2.5488	0.0010044	0.0358191		sodium ion transport	Na+channel_ASC
AALF012915	27.9545	12.6482	43.2607	0.292372	-1.77412	0.000740105	0.0277315		fatty-acyl-CoA reductase (alcohol-forming) activity	NAD(P)-bd_dom	Male_sterile_NAD-bd	FAR
AALF028581	1470.11	1236.33	1703.9	0.725587	-0.46278	0.000843018	0.0310628	NADH-ubiquinone oxidoreductase fe-s protein 2 (ndufs2) [Source:Projected from Aedes aegypti (AAEL011381) VB External Description;Acc:AAEL011381]	NAD binding	NADH_Q_OxRdtase_suD	NDH1_su_D/H	NADH_UbQ_OxRdtase_49kDa_CS	NiFe_Hase-like
AALF015870	450.206	348.387	552.024	0.631107	-0.664043	3.8217e-05	0.00238126		4 iron, 4 sulfur cluster binding	NADH_quinone_OxRdtase_chainI	4Fe4S_Fe-S-bd	4Fe4S_Fe_S_CS
AALF011237	1523.79	1056.34	1991.23	0.530498	-0.914581	1.05385e-05	0.00078445	NADH-ubiquinone oxidoreductase [Source:Projected from Aedes aegypti (AAEL012552) VB External Description;Acc:AAEL012552]	iron-sulfur cluster binding	NADH_UbQ_OxRdtase_75kDa_su_CS	Mopterin_OxRdtase	2Fe-2S_ferredoxin-type	NADH_UbQ_OxRdtase_Gsu	Mopterin_OxRdtase_4Fe-4S_dom	Beta-grasp_dom	NuoG_C	NADH_UbQ_OxRdtase_Gsu_4Fe4S-bd
AALF010522	283.87	197.341	370.399	0.53278	-0.908388	1.72379e-06	0.00015054	NADH-ubiquinone oxidoreductase flavoprotein 1 (ndufv1) [Source:Projected from Aedes aegypti (AAEL007681) VB External Description;Acc:AAEL007681]	4 iron, 4 sulfur cluster binding	NADH-UbQ_OxRdtase_51kDa_CS	Nuo51_FMN-bd	NADH-UbQ_OxRdtase_suF	Soluble_ligand-bd	Nuop51_4Fe4S-bd
AALF015780	377.859	289.243	466.475	0.620062	-0.689517	1.60919e-05	0.00110854		4 iron, 4 sulfur cluster binding	NADH-UbQ_OxRdtase_51kDa_CS	Nuo51_FMN-bd	NADH-UbQ_OxRdtase_suF	Soluble_ligand-bd	Nuop51_4Fe4S-bd
AALF002361	118.137	61.9449	174.329	0.355333	-1.49276	5.38451e-08	7.19513e-06	alpha-n-acetylglucosaminidase [Source:Projected from Aedes aegypti (AAEL003150) VB External Description;Acc:AAEL003150]		NAGLU	Glycoside_hydrolase_SF	NAGLU_N	NAGLU_C	NAGLU_tim-barrel
AALF028119	209.032	159.08	258.983	0.614251	-0.7031	1.44937e-05	0.00102388	Apaf-1 Related Killer [Source:Projected from Aedes aegypti (AAEL000874) VB Community Annotation;Acc:AAEL000874]	ADP binding	NB-ARC	WD40_repeat	WD40/YVTN_repeat-like_dom	WD40_repeat_dom	P-loop_NTPase
AALF026598	127.881	67.3726	188.39	0.357623	-1.48349	1.34366e-15	7.84345e-13			Nose-resist-to-fluoxetine_N
AALF017733	510.052	379.257	640.847	0.591806	-0.756804	5.10608e-08	6.90629e-06	uridine phosphorylase [Source:Projected from Aedes aegypti (AAEL005839) VB External Description;Acc:AAEL005839]	uridine phosphorylase activity	Nucleoside_phosphorylase_d	Uridine_phosphorylase_euk	Nucleoside_phosphorylase
AALF014931	100.785	60.3757	141.194	0.427608	-1.22564	1.0596e-06	9.55452e-05	organic anion transporter [Source:Projected from Aedes aegypti (AAEL001613) VB External Description;Acc:AAEL001613]	transport	OA_transporter	Kazal_dom	MFS_dom
AALF013877	11.9641	5.68045	18.2478	0.311295	-1.68365	0.000173621	0.008674	hairy protein [Source:Projected from Aedes aegypti (AAEL005480) VB External Description;Acc:AAEL005480]	protein dimerization activity	Orange_dom	bHLH_dom
AALF002495	19.1647	10.2345	28.0949	0.364281	-1.45688	2.01051e-06	0.000168929	ornithine decarboxylase [Source:Projected from Aedes aegypti (AAEL000044) VB External Description;Acc:AAEL000044]	polyamine biosynthetic process	Orn/DAP/Arg_de-COase	Orn_de-COase	Ala_racemase/Decarboxylase_C	De-COase2_C	De-COase2_N	PLP-binding_barrel
AALF013615	191.298	117.186	265.41	0.441529	-1.17942	8.2752e-06	0.000628632	bm-40 precursor [Source:Projected from Aedes aegypti (AAEL013656) VB External Description;Acc:AAEL013656]	calcium ion binding	Osteonectin_CS	EF_Hand_1_Ca_BS	EF-hand-dom_pair	SPARC/Testican_Ca-bd-dom
AALF007563	85.0767	64.8569	105.296	0.615947	-0.699123	0.000907475	0.0328915	phosphatidic acid phosphatase [Source:Projected from Aedes aegypti (AAEL003363) VB External Description;Acc:AAEL003363]		P_Acid_Pase_2/haloperoxidase	PPAPDC1B
AALF012608	17.1531	2.9097	31.3966	0.0926757	-3.43167	1.77345e-07	2.00708e-05		protein binding	PDZ	PINCH
AALF016889	72.4201	21.7805	123.06	0.176991	-2.49825	2.68755e-15	1.41941e-12		protein binding	PDZ	PINCH
AALF021923	69.3273	52.2923	86.3624	0.605499	-0.723804	0.000655481	0.0250687	gamma-glutamyl hydrolase [Source:Projected from Aedes aegypti (AAEL000271) VB External Description;Acc:AAEL000271]	glutamine metabolic process	Pept_C26_g-glut_hydrolase	Peptidase_C26	Class_I_gatase-like
AALF010486	741.678	501.956	981.4	0.511469	-0.967281	2.96502e-12	1.02766e-09		cysteine-type peptidase activity	Pept_cys_AS	Peptidase_C1A_C	Peptidase_C1A	Prot_inhib_I29	Pept_his_AS	Pept_asp_AS
AALF011208	897.757	622.161	1173.35	0.530243	-0.915276	2.16887e-08	3.20733e-06		cysteine-type peptidase activity	Pept_cys_AS	Peptidase_C1A_C	Peptidase_C1A	Prot_inhib_I29	Pept_his_AS	Pept_asp_AS
AALF018275	22.6962	15.8047	29.5878	0.534163	-0.904647	0.00116949	0.0410469		cysteine-type peptidase activity	Pept_cys_AS	Peptidase_C1A_C	Peptidase_C1A	Pept_his_AS	Pept_asp_AS
AALF008705	89.6602	60.4915	118.829	0.509065	-0.974079	0.000153037	0.00805954	xaa-pro aminopeptidase [Source:Projected from Aedes aegypti (AAEL003194) VB External Description;Acc:AAEL003194]	hydrolase activity	Pept_M24_structural-domain	Creatinase_N	Creatinase/Aminopeptidase_P_N	Peptidase_M24_C	Creatin/AminoP/Spt16_NTD
AALF005131	1353.02	447.321	2258.71	0.198043	-2.33612	8.31588e-65	4.61157e-61		zinc ion binding	Peptidase_M1	Peptidase_M1_N	ERAP1-like_C_dom
AALF012280	232.57	156.999	308.141	0.509503	-0.972838	1.71135e-10	4.21791e-08		aminoacylase activity	Peptidase_M20	N-acyl_aa_amidohydrolase	Peptidase_M20_dimer
AALF016081	110.676	63.2831	158.068	0.400353	-1.32066	0.000101196	0.00566851			PH_domain	PH/PTB_dom
AALF010373	522.454	416.102	628.805	0.661735	-0.595675	0.000166445	0.00844595	phosphoglycerate mutase [Source:Projected from Aedes aegypti (AAEL006070) VB External Description;Acc:AAEL006070]	phosphoglycerate mutase activity	Phosphogly_mut1	PG/BPGM_mutase_AS	His_Pase_superF_clade-1	His_PPase_superfam
AALF014449	1247.76	1004.95	1490.57	0.674207	-0.568737	5.145e-05	0.0030845			PRELI/MSF1_dom
AALF021363	53.0597	39.0867	67.0327	0.583099	-0.778188	0.00028285	0.0127524	pyridoxine kinase [Source:Projected from Aedes aegypti (AAEL009601) VB External Description;Acc:AAEL009601]	pyridoxal 5'-phosphate salvage	PyrdxlP_synth_PyrdxlKinase	PM/HMP-P_kinase-1	Ribokinase-like
AALF004388	473.105	377.126	569.084	0.66269	-0.593594	0.000982073	0.0353642	carboxylase:pyruvate/acetyl-coa/propionyl-coa [Source:Projected from Aedes aegypti (AAEL009691) VB External Description;Acc:AAEL009691]	biotin carboxylase activity	Pyruv_COase	CbamoylP_synth_lsu-like_ATP-bd	BC-like_N	Biotin_COase_C	Carboxylase_cons_dom	PYR_CT	Homeodomain-like	ATP_grasp_subdomain_1	ATP_grasp_subdomain_2	Rudment_hybrid_motif
AALF015062	26.4784	5.09087	47.866	0.106357	-3.23302	1.28433e-10	3.31267e-08		negative regulation of translation	Ribosome_inactivat_prot	Ribosome_inactivat_prot_sub1
AALF020252	3097.62	2489.99	3705.24	0.672019	-0.573426	0.000997603	0.0356916	s-adenosylmethionine synthetase [Source:Projected from Aedes aegypti (AAEL004501) VB External Description;Acc:AAEL004501]	S-adenosylmethionine biosynthetic process	S-AdoMet_synthetase	S-AdoMet_synt_N	S-AdoMet_synt_central	S-AdoMet_synt_C	ADOMET_SYNTHASE_CS	S-AdoMet_synthetase_sfam
AALF004951	5.89142	0.75727	11.0256	0.068683	-3.8639	9.58561e-07	8.78628e-05	40S ribosomal protein S10 [Source:Projected from Aedes aegypti (AAEL002047) VB Community Annotation;Acc:AAEL002047]		S10_plectin_N
AALF002766	70.6381	48.734	92.5422	0.526614	-0.925182	0.00031184	0.0137793		protein import	SecA	Helicase_C	SecA_motor_DEAD	SecA_preprotein_X-link_dom	SecA_DEAD	TPR-like_helical_dom	TPR_repeat	P-loop_NTPase	AHH_dom_containing
AALF014792	40.5193	60.2525	20.7861	2.8987	1.5354	0.000198174	0.00964012	tyrosine protein kinase with ig domain [Source:Projected from Aedes aegypti (AAEL007876) VB External Description;Acc:AAEL007876]	protein kinase activity	Ser-Thr/Tyr_kinase_cat_dom	Prot_kinase_dom	Kinase-like_dom	Tyr_kinase_AS
AALF018494	136.794	98.2088	175.38	0.559978	-0.836559	0.00127484	0.0438736	tyrosine-protein kinase [Source:Projected from Aedes aegypti (AAEL007742) VB External Description;Acc:AAEL007742]	protein tyrosine kinase activity	Ser-Thr/Tyr_kinase_cat_dom	Tyr_kinase_rcpt_2_CS	Prot_kinase_dom	FN3_dom	LDLR_classB_rpt	Kinase-like_dom	Tyr_kinase_AS	6-blade_b-propeller_TolB-like	Ig-like_fold	Protein_kinase_ATP_BS
AALF015971	231.507	169.555	293.458	0.577783	-0.791401	0.000500607	0.0202636	cAMP-dependent protein kinase catalytic subunit [Source:Projected from Aedes aegypti (AAEL007293) VB External Description;Acc:AAEL007293]	protein kinase activity	Ser/Thr_dual-sp_kinase	AGC-kinase_C	Prot_kinase_dom	Kinase-like_dom	Ser/Thr_kinase_AS	Protein_kinase_ATP_BS
AALF008101	39.0318	58.1212	19.9424	2.91445	1.54322	0.000282422	0.0127524	anterior fat body protein [Source:Projected from Aedes aegypti (AAEL000757) VB External Description;Acc:AAEL000757]		SMP-30	6-blade_b-propeller_TolB-like	SGL
AALF013482	387.883	277.832	497.933	0.557969	-0.841742	0.000163855	0.00841348			SMTN
AALF017943	148.585	112.09	185.08	0.605631	-0.72349	3.06377e-06	0.000246234		oxidation-reduction process	Split_barrel_FMN-bd
AALF012797	968.097	769.806	1166.39	0.659992	-0.59948	3.13397e-05	0.00199764	succinate dehydrogenase [Source:Projected from Aedes aegypti (AAEL010330) VB External Description;Acc:AAEL010330]	tricarboxylic acid cycle	Succ_DH/fum_Rdtase_Fe-S	2Fe-2S_ferredoxin-type	2Fe2S_fd_BS	Helical_ferredxn	Beta-grasp_dom	4Fe4S_Fe-S-bd	4Fe4S_Fe_S_CS	Succ_DH/fum_Rdtase_N
AALF011827	295.287	237.95	352.623	0.6748	-0.567467	0.00120872	0.0420249	sugar transporter [Source:Projected from Aedes aegypti (AAEL010481) VB External Description;Acc:AAEL010481]	transmembrane transporter activity	Sugar/inositol_transpt	MFS_sugar_transport_like	Sugar_transporter_CS	MFS_dom
AALF018419	157.887	117.223	198.551	0.590391	-0.760258	0.00133705	0.0454883			SVWC_dom
AALF017257	20.8749	9.88135	31.8684	0.310067	-1.68935	0.000685098	0.026022	triacylglycerol lipase, pancreatic [Source:Projected from Aedes aegypti (AAEL011144) VB External Description;Acc:AAEL011144]	carboxylic ester hydrolase activity	TAG_lipase	Lipase_N	Lipase_LIPH	AB_hydrolase
AALF019028	31.0674	57.3644	4.77037	12.0252	3.58798	0.000817743	0.0302619			Tektin
AALF025836	36.6177	15.0465	58.1889	0.258581	-1.95131	0.000144121	0.00770383		catalytic activity	Thioesterase	Acyl_carrier_prot-like	PKS_KR	GroES-like	ADH_C	Ketoacyl_synth_N	Thiolase-like	NAD(P)-bd_dom	PKS_Beta-ketoAc_synthase_dom	PKS_ER
AALF000944	199.428	94.4137	304.442	0.31012	-1.6891	1.58017e-12	5.65344e-10		oxidoreductase activity	Thioesterase	Acyl_carrier_prot-like	PKS_KR	GroES-like	NAD(P)-bd_dom	PKS_ER	PKS_PP-bd	PKS_dehydratase	AB_hydrolase
AALF009978	1409.66	890.628	1928.69	0.461779	-1.11472	0.000398025	0.0167851	fatty acid synthase [Source:Projected from Aedes aegypti (AAEL001194) VB External Description;Acc:AAEL001194]	transferase activity	Thioesterase	Ac_transferase_dom	Fatty_acid_synthase_dom_2	Acyl_carrier_prot-like	PKS_KR	GroES-like	ADH_C	Acyl_transferase	Ketoacyl_synth_N	Ketoacyl_synth_C
AALF013575	112.831	59.591	166.071	0.358829	-1.47863	2.50143e-06	0.000203995	fatty acid synthase [Source:Projected from Aedes aegypti (AAEL002228) VB External Description;Acc:AAEL002228]	transferase activity	Thioesterase	Ac_transferase_dom	Acyl_carrier_prot-like	PKS_KR	GroES-like	ADH_C	Ketoacyl_synth_N	Ketoacyl_synth_C	Acyl_Trfase/lysoPLipase	Thiolase-like
AALF013059	114.571	42.2621	186.88	0.226146	-2.14468	1.86191e-10	4.48923e-08	fatty acid synthase [Source:Projected from Aedes aegypti (AAEL008160) VB External Description;Acc:AAEL008160]	transferase activity	Thioesterase	Ac_transferase_dom	Acyl_carrier_prot-like	PKS_KR	GroES-like	Acyl_transferase	Ketoacyl_synth_N	Ketoacyl_synth_C	Acyl_Trfase/lysoPLipase	Malonyl_transacylase_ACP-bd
AALF025833	186.06	99.0145	273.105	0.362551	-1.46375	2.13074e-08	3.19351e-06		transferase activity	Thioesterase	Ac_transferase_dom	Acyl_carrier_prot-like	PKS_KR	GroES-like	ADH_C	Ketoacyl_synth_N	Ketoacyl_synth_C	Acyl_Trfase/lysoPLipase	Thiolase-like
AALF012247	108.631	77.2401	140.023	0.551627	-0.858236	0.000603823	0.0238327		protein binding	TPR-like_helical_dom
AALF014336	62.0477	39.1821	84.9134	0.461436	-1.1158	0.000115893	0.00636324		protein binding	TRAF-like
AALF000273	46.2029	24.5791	67.8268	0.362381	-1.46442	9.92529e-06	0.000743793		protein-glutamine gamma-glutamyltransferase activity	Transglutaminase_N	Transglutaminase-like	Transglutaminase_CS	Ig_E-set	Transglutaminase_C	Ig-like_fold	Gln_gamma-glutamylTfrase_euk
AALF004244	1136.39	693.58	1579.2	0.439198	-1.18706	4.33871e-18	4.01005e-15	2-oxoglutarate dehydrogenase [Source:Projected from Aedes aegypti (AAEL006721) VB External Description;Acc:AAEL006721]	thiamine pyrophosphate binding	Transketolase-like_Pyr-bd	DH_E1	2oxoglutarate_DH_E1	2-oxogl_dehyd_N	KGD_C	THDP-binding
AALF010133	977.831	696.164	1259.5	0.552732	-0.855348	1.22528e-05	0.000876545		translational elongation	Transl_elong_EF1A_euk/arc	Transl_elong_EFTu/EF1A_C	Transl_elong_EFTu/EF1A_2	TF_GTP-bd_dom	Transl_B-barrel	Transl_elong_EF1A/Init_IF2_C	P-loop_NTPase	G_TR_CS
AALF018403	495.552	392.587	598.516	0.655934	-0.608377	0.000186825	0.00916848	eukaryotic translation elongation factor [Source:Projected from Aedes aegypti (AAEL004500) VB External Description;Acc:AAEL004500]	GTP binding	Transl_elong_EFG/EF2_IV	Transl_elong_EFTu/EF1A_2	EFG_V	TF_GTP-bd_dom	Transl_B-barrel	EFG_III-V	Small_GTP-bd_dom	Ribosomal_S5_D2-typ_fold_subgr	Ribosomal_S5_D2-typ_fold	P-loop_NTPase
AALF022392	2051.95	1662.71	2441.2	0.681106	-0.554049	4.08728e-05	0.00253251		GTP binding	Transl_elong_EFG/EF2_IV	Transl_elong_EFTu/EF1A_2	EFG_V	TF_GTP-bd_dom	Transl_B-barrel	EFG_III-V	Small_GTP-bd_dom	Ribosomal_S5_D2-typ_fold_subgr	Ribosomal_S5_D2-typ_fold	P-loop_NTPase
AALF013129	3158.68	2320.87	3996.49	0.580726	-0.784071	9.31683e-09	1.49758e-06	trehalose-6-phosphate synthase [Source:Projected from Aedes aegypti (AAEL006446) VB External Description;Acc:AAEL006446]	catalytic activity	Trehalose_PPase	Glyco_trans_20	HAD-like_dom	HAD-SF_hydro_IIB
AALF020609	50.9778	22.2354	79.7202	0.278918	-1.84209	1.78319e-09	3.24219e-07	tryptophan 2,3-dioxygenase (TDO)(EC 1.13.11.11) [Source:Projected from Aedes aegypti (AAEL000428) VB Community Annotation;Acc:AAEL000428]	tryptophan catabolic process to kynurenine	Trp_2_3_dOase
AALF002118	927.354	635.986	1218.72	0.521847	-0.938301	7.52419e-07	7.13255e-05		protein binding	Ubiquitin_dom	Ubiquitin_CS	Ubiquitin	Ubiquitin-rel_dom
AALF000389	54.07	27.7587	80.3813	0.345338	-1.53392	6.69368e-11	1.90358e-08		transferase activity, transferring hexosyl groups	UDP_glucos_trans
AALF010364	136.005	62.6187	209.392	0.29905	-1.74154	7.1503e-09	1.16623e-06		peptidase inhibitor activity	VWC_out	Pacifastin_dom
AALF001667	1476.57	626.973	2326.17	0.26953	-1.89148	0.000420231	0.0174926		lipid transport	VWF_A	VWF_type-D	Lipid_transpt_open_b-sht
AALF004790	1168	762.133	1573.86	0.484243	-1.0462	7.06201e-07	6.75214e-05			VWF_A	VWF_type-D
AALF001220	256.955	127.42	386.49	0.329685	-1.60084	2.89642e-10	6.55595e-08		lipid transport	VWF_type-D	Lipid_transpt_N	Lipid_transpt_open_b-sht	Vitellinogen_superhlx	Vitellinogen_open_b-sht	Vitellinogen_open_b-sht_sub1	Vitellinogen_open_b-sht_sub2	Lipid_transp_b-sht_shell
AALF021323	77.3203	58.1827	96.458	0.603192	-0.72931	0.000166201	0.00844595		nucleic acid binding	Znf_C2H2	Znf_C2H2-like	Znf_C2H2/integrase_DNA-bd
AALF006778	12.5118	18.8862	6.13746	3.07721	1.62162	0.000112537	0.0062097			Znf_RING_CS	Znf_RING/FYVE/PHD	6-blade_b-propeller_TolB-like	SGL	NHL_repeat_subgr
AALF017459	13.0208	0.544257	25.4974	0.0213456	-5.54992	4.51515e-10	9.75055e-08
AALF017457	56.6786	4.917	108.44	0.0453429	-4.46298	0.000307686	0.013705
AALF005493	27.141	3.72357	50.5583	0.0736489	-3.76319	3.78672e-15	1.90902e-12
AALF016571	85.1819	12.89	157.474	0.0818547	-3.61079	1.27115e-33	3.52459e-30
AALF013958	19.2138	3.54344	34.8842	0.101577	-3.29935	2.85839e-10	6.55595e-08
AALF016568	43.8706	9.73322	78.008	0.124772	-3.00263	4.27887e-05	0.00260752
AALF012590	22.6908	5.04052	40.3411	0.124948	-3.00061	1.16668e-05	0.000843093
AALF017458	31.1658	6.97994	55.3516	0.126102	-2.98734	2.33454e-06	0.000192645
AALF004377	5.40894	1.43633	9.38155	0.153102	-2.70744	0.00146936	0.0495339
AALF018157	10.8747	2.96215	18.7873	0.157668	-2.66504	0.000885104	0.0321858
AALF020932	89.1216	33.5337	144.71	0.231731	-2.10948	1.15015e-11	3.64467e-09
AALF021590	89.4114	34.7458	144.077	0.241161	-2.05193	1.60542e-09	2.96762e-07
AALF011878	16.7156	6.69516	26.736	0.250418	-1.99759	0.00042111	0.0174926
AALF019832	198.09	80.7416	315.437	0.255967	-1.96597	4.1109e-05	0.002533
AALF008133	89.0437	38.4608	139.627	0.275455	-1.86011	6.26772e-08	7.99026e-06
AALF012363	138.803	62.2245	215.381	0.288905	-1.79134	7.72047e-15	3.72294e-12
AALF006400	197.857	92.1735	303.541	0.30366	-1.71947	4.12177e-10	9.14291e-08
AALF009966	45.595	21.4574	69.7326	0.307709	-1.70036	2.38649e-05	0.00156619
AALF002590	75.5229	36.24	114.806	0.315664	-1.66354	4.57153e-10	9.75055e-08
AALF024234	30.5082	14.6948	46.3215	0.317236	-1.65637	0.000377248	0.0160925
AALF027827	82.5336	40.6264	124.441	0.326471	-1.61497	1.18104e-06	0.000105637
AALF022691	37.8094	19.1857	56.4331	0.339973	-1.55651	0.000166771	0.00844595
AALF026100	105.802	53.7934	157.81	0.340874	-1.55269	8.10597e-07	7.5549e-05
AALF010023	151.487	77.2657	225.708	0.342326	-1.54656	1.12991e-07	1.36216e-05
AALF027822	51.9214	27.7658	76.0769	0.364969	-1.45415	0.000218513	0.0103129
AALF009924	101.644	56.4731	146.815	0.384655	-1.37836	1.6599e-11	4.97565e-09
AALF004261	153.995	89.2929	218.696	0.408296	-1.29231	7.79574e-07	7.32733e-05
AALF014940	77.6862	45.1044	110.268	0.409043	-1.28968	1.76492e-05	0.00118635
AALF013056	31.9643	18.59	45.3386	0.410026	-1.28621	5.16661e-07	5.098e-05
AALF006490	442.262	276.086	608.438	0.453762	-1.13999	1.17016e-07	1.39551e-05
AALF020259	31.7068	20.3018	43.1118	0.470912	-1.08647	0.00106137	0.037609
AALF009658	115.682	79.4975	151.867	0.523469	-0.933825	4.45465e-08	6.09957e-06
AALF027743	332.33	232.286	432.374	0.537235	-0.896375	5.85434e-10	1.18056e-07
AALF012530	795.205	573.111	1017.3	0.563365	-0.827858	6.93555e-07	6.68888e-05
AALF014517	1361.12	983.649	1738.6	0.565772	-0.821708	9.63249e-09	1.5262e-06
AALF011877	314.998	502.977	127.02	3.95982	1.98543	2.34488e-06	0.000192645
AALF007039	7.12344	12.7875	1.45937	8.76238	3.13132	9.1016e-08	1.13422e-05
